# Supplementary material for: An Out-of-Patagonia migration explains the worldwide diversity and distribution of Saccharomyces eubayanus lineages
Source: PLoS Genet. 2020 May 1;16(5):e1008777. doi: 10.1371/journal.pgen.1008777 (PMC7219788; doi:10.1371/journal.pgen.1008777)
Supplement: S1 Table — (XLSX) [file pgen.1008777.s009.xlsx]

## Sheet: S1 Table
S1 Table. Number of samples obtained from each National Park
Sampling Site	# Samples	#Samples yeast	# Saccharomyces +	#S. eubayanus +	# S. uvarum +
Altos de Lircay	31	21	19	15	4
Nahuelbuta	31	24	22	13	9
Villarrica	223	211	139	13	126
Choshuenco	21	19	19	18	3
Puyehue	25	21	21	19	2
Volcán Osorno	27	20	20	7	12
Coyhaique	51	45	37	25	12
Torres del Paine	23	20	20	14	6
Magallanes	40	14	12	7	5
Karukinka	75	29	29	29	0
Total	547	424	338	160	179
