# Supplementary material for: An Out-of-Patagonia migration explains the worldwide diversity and distribution of Saccharomyces eubayanus lineages
Source: PLoS Genet. 2020 May 1;16(5):e1008777. doi: 10.1371/journal.pgen.1008777 (PMC7219788; doi:10.1371/journal.pgen.1008777)
Supplement: S2 Table — (A) Bioinformatics Summary statistics and (B) Sequence identity matrix between strains. (XLSX) [file pgen.1008777.s010.xlsx]

## Sheet: S2a Table
S2a Table. Bioinformatics Summary statistics
#	Strain ID	Location	Coverage	% Aligned	M Aligned	M Total reads	Error rate (%)	Accession	# SNPs	#Insertions	#Deletions
1	CL204.3	Villarrica	209.5X	0.994	28.5	28.7	0.0075	SAMN11565824	44303	1748	1860
2	CL210.1	Villarrica	118.0X	99.2	18	18.1	0.68	SAMN11565791	37233	1614	1572
3	CL211.3	Villarrica	211.0X	99.2	31	31.2	0.75	SAMN11565792	44219	1727	1896
4	CL212.2	Villarrica	174.0X	99.4	25.8	25.9	0.78	SAMN11565819	44485	1734	1896
5	CL215.1	Villarrica	167.0X	98.9	25.7	25.9	0.76	SAMN11565767	44452	1743	1895
6	CL216.1	Villarrica	115.0X	99.4	17.2	17.3	0.77	SAMN11565818	44445	1721	1908
7	CL218.1	Villarrica	147.0X	99.4	21.2	21.3	1.29	SAMN11565821	44427	1682	1883
8	CL220.3	Villarrica	122.0X	99.4	17.8	17.9	0.75	SAMN11565814	44472	1733	1914
9	CL221.1	Villarrica	220.0X	99.3	32.3	32.5	0.8	SAMN11565808	44465	1710	1889
10	CL248.1	Villarrica	109.0X	99	16.9	17.1	0.8	SAMN11565774	46164	1790	2098
11	CL444.2	Coyhaique	161.0X	99.2	24.6	24.8	0.62	SAMN11565789	30449	1422	1344
12	CL446.2	Coyhaique	187.0X	97.8	29.5	30.2	0.62	SAMN11565750	30436	1447	1320
13	CL447.3	Coyhaique	142.0X	97.4	23.2	23.8	0.6	SAMN11565746	30888	1465	1347
14	CL448.1	Coyhaique	17.0X	97.6	2.4	2.4	1.75	SAMN11565749	31164	1273	1269
15	CL449.1	Coyhaique	98.0X	97.2	15.9	16.3	0.61	SAMN11565745	30958	1439	1329
16	CL450.1	Coyhaique	169.0X	98.1	26.5	27	0.59	SAMN11565754	29731	1451	1311
17	CL451.4	Coyhaique	92.0X	97.4	15.6	16	0.7	SAMN11565747	41178	1718	1782
18	CL467.2	Coyhaique	142.0X	99.1	22.8	23	0.61	SAMN11565776	31199	1464	1337
19	CL471.2	Coyhaique	200.0X	99	31.4	31.7	0.65	SAMN11565771	28466	1403	1258
20	CL601.1	Puyehue	109.0X	99.1	15.6	15.7	0.8	SAMN11565781	44229	1699	1872
21	CL604.1	Puyehue	197.0X	98.9	31.2	31.5	0.73	SAMN11565764	43422	1738	1819
22	CL605.1	V Osorno	152.0X	99.2	23.5	23.6	0.58	SAMN11565784	29803	1434	1298
23	CL606.1	V Osorno	205.0X	99.2	33.7	33.9	0.61	SAMN11565787	29821	1396	1295
24	CL607.1	Puyehue	116.0X	98.9	17.4	17.6	0.78	SAMN11565768	44380	1731	1875
25	CL608.1	Puyehue	98.0X	99.2	15.1	15.2	0.78	SAMN11565796	44395	1759	1874
26	CL609.1	Puyehue	48.0X	98.2	7.5	7.6	1.07	SAMN11565756	76321	2496	2836
27	CL610.1	Puyehue	191.0X	98.5	29	29.5	0.76	SAMN11565759	44326	1747	1878
28	CL611.1	Puyehue	166.0X	99.3	24.8	25	0.81	SAMN11565810	44224	1745	1870
29	CL619.1	V Osorno	136.0X	98.5	21.7	22	0.58	SAMN11565758	28420	1396	1247
30	CL620.1	V Osorno	189.0X	99.2	29	29.3	0.76	SAMN11565793	44295	1733	1862
31	CL621.1	V Osorno	183.0X	87.4	28.5	32.6	0.65	SAMN11565743	30084	1424	1298
32	CL701.1	Talca	185.0X	98.7	27.9	28.3	0.82	SAMN11565761	46959	1754	2078
33	CL702.1	Talca	133.0X	98.9	22	22.2	0.76	SAMN11565766	46952	1790	2056
34	CL703.2	Talca	100.0X	99	15.3	15.5	0.8	SAMN11565773	47053	1774	2098
35	CL704.2	Talca	192.0X	98.9	29.9	30.3	0.78	SAMN11565769	47036	1765	2099
36	CL705.1	Talca	107.0X	98.8	16.8	17	0.77	SAMN11565762	46915	1772	2077
37	CL706.2	Talca	205.0X	99.1	34.6	34.9	0.78	SAMN11565780	46956	1777	2079
38	CL710.1	Talca	178.0X	99.1	26.9	27.1	0.81	SAMN11565782	47248	1801	2097
39	CL711.2	Talca	133.0X	98.8	21.8	22.1	0.77	SAMN11565763	47156	1824	2076
40	CL715.1	Talca	192.0X	98.6	32.2	32.6	0.79	SAMN11565760	47011	1775	2082
41	CL801.1	Karukinka	187.0X	98.4	27.6	28	0.61	SAMN11565757	27777	1376	1265
42	CL803.1	Karukinka	251.0X	99.3	35.8	36	0.77	SAMN11565805	41615	1590	1775
43	CL804.1	Karukinka	218.0X	98.9	31.4	31.7	0.75	SAMN11565765	41727	1655	1764
44	CL807.1	Karukinka	212.0X	99.1	32.8	33.1	0.61	SAMN11565777	27573	1362	1270
45	CL810.1	Karukinka	87.0X	99.1	13.7	13.8	0.76	SAMN11565778	41759	1611	1768
46	CL812.1	Karukinka	188.0X	99	27	27.2	0.78	SAMN11565772	41744	1631	1781
47	CL813.1	Magallanes	177.0X	99.3	26.9	27.1	0.62	SAMN11565801	29449	1377	1300
48	CL814.1	Magallanes	161.0X	99.4	27.1	27.2	0.55	SAMN11565811	29399	1438	1279
49	CL815.1	Magallanes	227.0X	99.3	35.7	35.9	0.57	SAMN11565799	29246	1423	1300
50	CL816.1	Karukinka	99.0X	97.4	13.6	14	0.91	SAMN11565748	28484	1340	1289
51	CL817.1	Magallanes	183.0X	99.4	28.9	29	0.58	SAMN11565812	29524	1410	1305
52	CL821.1	Karukinka	197.0X	99.3	29.4	29.6	0.74	SAMN11565803	41763	1663	1761
53	CL824.1	Karukinka	166.0X	98.1	28.4	28.9	0.57	SAMN11565753	28601	1406	1254
54	CL835.1	Magallanes	131.0X	97.2	20.5	21.1	0.6	SAMN11565744	29159	1444	1315
55	CL902.1	Choshuenco	200.0X	99.5	28.8	28.9	0.76	SAMN11565822	44512	1705	1879
56	CL903.1	Choshuenco	208.0X	99.4	30.1	30.3	0.81	SAMN11565820	44581	1750	1882
57	CL904.1	Choshuenco	53.0X	99.6	7.3	7.3	1.1	SAMN11565823	44375	1753	1888
58	CL905.1	Choshuenco	171.0X	99.3	25.3	25.4	0.78	SAMN11565806	44380	1720	1880
59	CL906.1	Choshuenco	235.0X	99.4	35.5	35.7	0.76	SAMN11565817	44388	1753	1877
60	CL907.1	Choshuenco	146.0X	99.4	22	22.1	0.75	SAMN11565815	44222	1718	1849
61	CL909.1	Choshuenco	228.0X	99.4	35.1	35.3	0.74	SAMN11565813	44207	1724	1850
62	CL910.1	Nahuelbuta	237.0X	99.3	36.2	36.4	0.78	SAMN11565807	46961	1743	2082
63	CL915.1	Nahuelbuta	242.0X	99.3	36.7	37	0.8	SAMN11565809	46396	1704	2090
64	CL916.1	Choshuenco	144.0X	99.2	22.4	22.6	0.77	SAMN11565794	44558	1728	1884
65	CL1001.1	Torres del Paine	230.0X	99.2	34.1	34.4	0.61	SAMN11565788	29256	1437	1325
66	CL1002.1	Torres del Paine	166.0X	98	26.4	27	0.59	SAMN11565752	29357	1400	1309
67	CL1003.1	Torres del Paine	208.0X	97.9	30.8	31.4	0.64	SAMN11565751	29383	1407	1331
68	CL1004.1	Torres del Paine	190.0X	99	30	30.3	0.6	SAMN11565770	29332	1413	1302
69	CL1005.1	Torres del Paine	115.0X	99.3	17.4	17.5	0.61	SAMN11565800	28690	1375	1316
70	CL1006.1	Torres del Paine	148.0X	99.2	23.7	23.9	0.57	SAMN11565783	29337	1436	1307
71	CL1007.1	Torres del Paine	154.0X	98.2	22	22.4	0.74	SAMN11565755	29698	1429	1350
72	CL1008.1	Torres del Paine	197.0X	99.2	31.3	31.5	0.58	SAMN11565785	29788	1416	1313
73	CL1009.1	Torres del Paine	84.0X	99.2	13	13.1	0.59	SAMN11565786	29394	1350	1327
74	CL1010.1	Torres del Paine	217.0X	99.1	33.3	33.6	0.59	SAMN11565775	28846	1370	1231
75	CL1101.1	Nahuelbuta	175.0X	99.4	26.4	26.6	0.76	SAMN11565816	44556	1697	2019
76	CL1104.1	Choshuenco	118.0X	99.3	18.7	18.8	0.73	SAMN11565802	44479	1754	1918
77	CL1105.1	Nahuelbuta	148.0X	82.3	23.5	28.6	5.86	SAMN11565825	outgroup
78	CL1106.1	Nahuelbuta	221.0X	99.1	34	34.3	0.77	SAMN11565779	42647	1652	1890
79	CL1108.1	Nahuelbuta	175.0X	99.2	26.7	26.9	0.82	SAMN11565798	44537	1664	2013
80	CL1109.1	Nahuelbuta	193.0X	99.3	29.5	29.8	0.76	SAMN11565804	44560	1665	2006
81	CL1110.1	Choshuenco	189.0X	99.2	29.1	29.4	0.77	SAMN11565795	44449	1717	1888
82	CL1111.1	Nahuelbuta	202.0X	99.2	30	30.2	0.81	SAMN11565797	43168	1631	1983
83	CL1112.1	Nahuelbuta	182.0X	99.2	28.2	28.4	0.65	SAMN11565790	35260	1439	1515
84	CDFM21L	China	95.0X	97	10.6	10.9	1.04	SRR1507225	63596	2016	3209
85	CRUB1568	Argentina	58.0X	97.9	7.3	7.4	0.1	JMCK00000000	350	88	252
86	P1C1	New Zealand	28.0X	99.3	1.5	1.5	0.98	SRR1594136	38420	1496	1799
87	yHCT104	Argentina	9.0X	98.6	1.5	1.6	1.67	SRP064616	111658	2479	3298
88	yHCT105	Argentina	4.0X	99.4	0.7	0.7	1.13	SRP064616	41249	932	1138
89	yHCT107	Argentina	7.0X	99.4	1.1	1.1	1.16	SRP064616	48445	1131	1590
90	yHCT114	Argentina	6.0X	99.4	1	1	1.64	SRP064616	104303	2214	2857
91	yHCT72	Argentina	10.0X	98.9	1.6	1.7	1.62	SRP064616	108380	2364	3181
92	yHCT94	Argentina	7.0X	99.6	1.1	1.1	0.9	SRP064616	23401	660	735
93	yHCT96	Argentina	17.0X	98.6	2.6	2.6	1.59	SRP064616	106472	2591	3428
94	yHCT99	Argentina	110.0X	99.7	5	5	1.48	SRP064616	114042	3242	4145
95	yHCT63	Argentina	9.8X	96.2	0.877	0.917	0.93	SRP064616	23520	772	863
96	yHDPN422	Canada	39.0X	99.7	5.8	5.8	0.76	SRP064616	67216	1922	2504
97	yHDPN423	Canada	46.0X	98.9	6.9	7	0.78	SRP064616	67352	1931	2521
98	yHDPN424	Canada	40.0X	99.7	5.8	5.8	0.77	SRP064616	67241	1927	2514
99	yHKS210	US	18.0X	99	3.1	3.1	0.8	SRP064616	66840	1768	2320
100	yHKS211	US	15.0X	98.6	2.6	2.6	0.83	SRP064616	66499	1701	2253
101	yHKS212	US	46.0X	99.4	6.6	6.7	0.8	SRP064616	59811	1362	1774
102	yHKS509	US	46.0X	99.5	6.6	6.7	0.57	SRP064616	43028	1511	2008
103	yHRVM107	US	74.0X	98.4	10.8	11	0.89	SRP064616	70446	2283	3710
104	yHRVM108	US	103.0X	98.7	4.8	4.8	1.13	SRP064616	70962	2445	3837
105	yHAB47	Lager	50.0X	0.9784	13.2	13.5	0.0103	SRP064616	63608	1938	3182
106	yHCT81	Lager	7.2X	0.9667	2	2	0.0117	SRP064616	44002	1143	1834

## Sheet: S2b Table
S2b Table. Sequence identity matrix between strains
	CL1001.1	CL1002.1	CL1003.1	CL1004.1	CL1005.1	CL1006.1	CL1007.1	CL1008.1	CL1009.1	CL1010.1	CL1101.1	CL1104.1	CL1105.1	CL1106.1	CL1108.1	CL1109.1	CL1110.1	CL1111.1	CL1112.1	CL204.3	CL210.1	CL211.3	CL212.2	CL215.1	CL216.1	CL218.1	CL220.3	CL221.1	CL248.1	CL444.2	CL446.2	CL447.3	CL448.1	CL449.1	CL450.1	CL451.4	CL467.2	CL471.2	CL601.1	CL604.1	CL605.1	CL606.1	CL607.1	CL608.1	CL609.1	CL610.1	CL611.1	CL619.1	CL620.1
CL1001.1	1	0.9989	0.999679	0.99994	0.99875	0.99994	0.998222	0.998792	0.999367	0.998883	0.996906	0.997108	0.926794	0.99707	0.996906	0.996906	0.997108	0.997022	0.997567	0.997133	0.997668	0.997173	0.997113	0.997125	0.997125	0.997115	0.997113	0.997115	0.996779	0.998434	0.998421	0.99842	0.9984	0.998413	0.998412	0.997403	0.998367	0.998478	0.997136	0.99717	0.998187	0.998186	0.997111	0.997136	0.993947	0.997129	0.997137	0.998138	0.997144
CL1002.1	0.9989	1	0.998852	0.998895	0.998622	0.998894	0.998809	0.99865	0.998766	0.998615	0.996875	0.997008	0.926794	0.997036	0.996876	0.996875	0.997008	0.996986	0.997533	0.99703	0.997592	0.997073	0.997018	0.997025	0.997025	0.997019	0.997018	0.997019	0.996754	0.998333	0.998295	0.998306	0.998253	0.998294	0.998293	0.997292	0.998249	0.998382	0.997044	0.997066	0.998119	0.998118	0.997016	0.997036	0.99392	0.997029	0.997044	0.998105	0.997041
CL1003.1	0.999679	0.998852	1	0.999721	0.998779	0.999722	0.998195	0.998816	0.999324	0.998925	0.996894	0.997099	0.926781	0.997058	0.996894	0.996893	0.997099	0.997005	0.99755	0.997127	0.997649	0.997162	0.997104	0.997119	0.997118	0.997104	0.997104	0.997105	0.99677	0.998417	0.998397	0.998406	0.998392	0.998396	0.998391	0.997404	0.998357	0.998431	0.997129	0.997162	0.99818	0.998178	0.997103	0.997129	0.993934	0.997117	0.997129	0.99813	0.997134
CL1004.1	0.99994	0.998895	0.999721	1	0.998755	0.999995	0.998209	0.998785	0.999407	0.998898	0.996904	0.997105	0.926795	0.997067	0.996904	0.996903	0.997104	0.997021	0.997561	0.99713	0.997663	0.99717	0.997111	0.997123	0.997123	0.997112	0.997111	0.997112	0.996774	0.998437	0.99842	0.998422	0.998402	0.99842	0.998415	0.997403	0.998368	0.998476	0.997134	0.997168	0.99818	0.998179	0.997107	0.997133	0.993945	0.997126	0.997134	0.998133	0.997141
CL1005.1	0.99875	0.998622	0.998779	0.998755	1	0.998754	0.998333	0.999026	0.998988	0.998725	0.996888	0.997069	0.926799	0.997079	0.996888	0.996887	0.997069	0.996999	0.997566	0.997091	0.997618	0.997132	0.997068	0.997081	0.99708	0.997069	0.997068	0.997069	0.996766	0.998397	0.998376	0.99836	0.998329	0.99834	0.99835	0.997355	0.998307	0.998393	0.997092	0.997133	0.998143	0.998142	0.997072	0.997083	0.993931	0.997081	0.997093	0.998137	0.997102
CL1006.1	0.99994	0.998894	0.999722	0.999995	0.998754	1	0.998209	0.998784	0.999407	0.998897	0.996903	0.997105	0.926795	0.997067	0.996904	0.996903	0.997105	0.997021	0.99756	0.99713	0.997664	0.99717	0.997111	0.997123	0.997123	0.997112	0.997111	0.997112	0.996775	0.998436	0.998421	0.998421	0.9984	0.998419	0.998416	0.997404	0.998369	0.998475	0.997133	0.997169	0.998179	0.998179	0.997107	0.997134	0.993946	0.997126	0.997134	0.998132	0.997141
CL1007.1	0.998222	0.998809	0.998195	0.998209	0.998333	0.998209	1	0.998184	0.998235	0.998192	0.996783	0.996838	0.926796	0.996942	0.996783	0.996782	0.996838	0.996891	0.997482	0.996855	0.997444	0.9969	0.996834	0.996846	0.996846	0.996836	0.996835	0.996836	0.996662	0.998077	0.998064	0.998019	0.997996	0.998016	0.99808	0.997105	0.998	0.998194	0.996864	0.996906	0.997998	0.997997	0.996841	0.996858	0.993915	0.996851	0.996864	0.998004	0.996863
CL1008.1	0.998792	0.99865	0.998816	0.998785	0.999026	0.998784	0.998184	1	0.998894	0.998783	0.996824	0.997052	0.926773	0.997015	0.996824	0.996823	0.997052	0.996938	0.997496	0.997077	0.997597	0.997115	0.997056	0.997073	0.997073	0.997057	0.997056	0.997057	0.996712	0.998349	0.998351	0.99832	0.998306	0.998308	0.998277	0.997328	0.998297	0.998317	0.997081	0.997113	0.998107	0.998108	0.997056	0.997074	0.993901	0.997074	0.997081	0.998065	0.997094
CL1009.1	0.999367	0.998766	0.999324	0.999407	0.998988	0.999407	0.998235	0.998894	1	0.998863	0.996889	0.99709	0.92679	0.997067	0.996889	0.996888	0.99709	0.997006	0.997554	0.997122	0.997646	0.997152	0.997098	0.997109	0.997108	0.9971	0.997098	0.9971	0.996765	0.998452	0.998434	0.998409	0.998391	0.998424	0.998425	0.997379	0.998373	0.998457	0.997122	0.997157	0.998167	0.998168	0.997098	0.997121	0.993942	0.997114	0.997122	0.998144	0.997126
CL1010.1	0.998883	0.998615	0.998925	0.998898	0.998725	0.998897	0.998192	0.998783	0.998863	1	0.996908	0.997106	0.926796	0.997073	0.996908	0.996907	0.997106	0.997018	0.99757	0.997133	0.99766	0.997173	0.997112	0.997128	0.997128	0.997113	0.997112	0.997114	0.996778	0.998363	0.998354	0.998362	0.998339	0.998343	0.998331	0.997385	0.998307	0.998327	0.997137	0.99717	0.998196	0.998196	0.997118	0.997132	0.993973	0.997128	0.997138	0.998148	0.997143
CL1101.1	0.996906	0.996875	0.996894	0.996904	0.996888	0.996903	0.996783	0.996824	0.996889	0.996908	1	0.996354	0.926393	0.998754	0.999997	0.999997	0.996353	0.99936	0.997551	0.996378	0.996656	0.99641	0.996373	0.996363	0.996363	0.996374	0.996373	0.996374	0.998864	0.996883	0.996872	0.996843	0.996836	0.996837	0.996851	0.99648	0.99683	0.996857	0.996408	0.996413	0.996929	0.99693	0.99637	0.996383	0.993441	0.996378	0.996409	0.996902	0.996392
CL1104.1	0.997108	0.997008	0.997099	0.997105	0.997069	0.997105	0.996838	0.997052	0.99709	0.997106	0.996354	1	0.926331	0.996453	0.996354	0.996354	0.999995	0.996421	0.996639	0.99935	0.998191	0.999427	0.999329	0.999346	0.999346	0.999328	0.999327	0.999329	0.996308	0.997162	0.997158	0.997108	0.997122	0.997112	0.996999	0.998621	0.997146	0.996904	0.999319	0.999207	0.997137	0.997137	0.99931	0.999336	0.993947	0.999302	0.999319	0.99705	0.999365
CL1105.1	0.926794	0.926794	0.926781	0.926795	0.926799	0.926795	0.926796	0.926773	0.92679	0.926796	0.926393	0.926331	1	0.926456	0.926393	0.926393	0.926331	0.926427	0.926606	0.926349	0.926548	0.926371	0.926333	0.926339	0.926338	0.926335	0.926332	0.926335	0.926364	0.926772	0.926781	0.926752	0.926727	0.926754	0.92677	0.926432	0.926725	0.926811	0.926365	0.926344	0.926782	0.926783	0.926335	0.92636	0.926012	0.92634	0.926366	0.926789	0.926357
CL1106.1	0.99707	0.997036	0.997058	0.997067	0.997079	0.997067	0.996942	0.997015	0.997067	0.997073	0.998754	0.996453	0.926456	1	0.998755	0.998754	0.996453	0.998481	0.99768	0.996474	0.996805	0.996503	0.996478	0.996462	0.996462	0.996479	0.996478	0.996479	0.998513	0.997043	0.997034	0.997012	0.997008	0.997002	0.997018	0.996595	0.997005	0.997029	0.99651	0.996491	0.997098	0.997099	0.996461	0.996481	0.993518	0.996477	0.99651	0.997088	0.996488
CL1108.1	0.996906	0.996876	0.996894	0.996904	0.996888	0.996904	0.996783	0.996824	0.996889	0.996908	0.999997	0.996354	0.926393	0.998755	1	0.999997	0.996354	0.99936	0.997552	0.996378	0.996657	0.996411	0.996373	0.996364	0.996364	0.996375	0.996373	0.996375	0.998864	0.996883	0.996873	0.996843	0.996836	0.996836	0.996851	0.996481	0.996831	0.996858	0.996409	0.996412	0.996929	0.99693	0.996371	0.996384	0.993441	0.996378	0.99641	0.996903	0.996392
CL1109.1	0.996906	0.996875	0.996893	0.996903	0.996887	0.996903	0.996782	0.996823	0.996888	0.996907	0.999997	0.996354	0.926393	0.998754	0.999997	1	0.996354	0.99936	0.997551	0.996378	0.996656	0.996411	0.996373	0.996363	0.996363	0.996374	0.996373	0.996374	0.998864	0.996882	0.996872	0.996842	0.996835	0.996836	0.99685	0.99648	0.99683	0.996857	0.996409	0.996412	0.996928	0.996929	0.99637	0.996383	0.99344	0.996378	0.996409	0.996902	0.996392
CL1110.1	0.997108	0.997008	0.997099	0.997104	0.997069	0.997105	0.996838	0.997052	0.99709	0.997106	0.996353	0.999995	0.926331	0.996453	0.996354	0.996354	1	0.99642	0.996639	0.99935	0.998192	0.999428	0.999329	0.999345	0.999346	0.999329	0.999327	0.99933	0.99631	0.997162	0.997157	0.997108	0.997123	0.997112	0.996999	0.998622	0.997146	0.996904	0.999321	0.999208	0.997136	0.997137	0.999311	0.999336	0.993947	0.999303	0.999321	0.99705	0.999365
CL1111.1	0.997022	0.996986	0.997005	0.997021	0.996999	0.997021	0.996891	0.996938	0.997006	0.997018	0.99936	0.996421	0.926427	0.998481	0.99936	0.99936	0.99642	1	0.997694	0.996435	0.996737	0.996476	0.996432	0.996426	0.996426	0.996433	0.996431	0.996433	0.998666	0.997002	0.996985	0.996962	0.99695	0.996956	0.996955	0.996554	0.996943	0.996975	0.996472	0.996467	0.997032	0.997033	0.99642	0.996442	0.9935	0.996435	0.996473	0.997008	0.996456
CL1112.1	0.997567	0.997533	0.99755	0.997561	0.997566	0.99756	0.997482	0.997496	0.997554	0.99757	0.997551	0.996639	0.926606	0.99768	0.997552	0.997551	0.996639	0.997694	1	0.996667	0.997119	0.9967	0.996664	0.996657	0.996657	0.996664	0.996663	0.996664	0.997378	0.997502	0.997504	0.997489	0.997447	0.997475	0.997466	0.99685	0.997447	0.997568	0.996672	0.996704	0.997559	0.997559	0.996648	0.996669	0.993716	0.996664	0.996673	0.997566	0.996673
CL204.3	0.997133	0.99703	0.997127	0.99713	0.997091	0.99713	0.996855	0.997077	0.997122	0.997133	0.996378	0.99935	0.926349	0.996474	0.996378	0.996378	0.99935	0.996435	0.996667	1	0.998323	0.999454	0.999527	0.999519	0.999519	0.999527	0.999526	0.999528	0.996329	0.997189	0.997186	0.997142	0.997148	0.997138	0.997026	0.998674	0.997182	0.99693	0.999351	0.999322	0.997169	0.997169	0.999338	0.999409	0.993986	0.999518	0.999351	0.997088	0.999552
CL210.1	0.997668	0.997592	0.997649	0.997663	0.997618	0.997664	0.997444	0.997597	0.997646	0.99766	0.996656	0.998191	0.926548	0.996805	0.996657	0.996656	0.998192	0.996737	0.997119	0.998323	1	0.998248	0.998373	0.998378	0.998377	0.998374	0.998373	0.998374	0.996577	0.997682	0.997638	0.997636	0.997603	0.997609	0.997563	0.997951	0.997642	0.997524	0.998239	0.998279	0.998599	0.9986	0.998206	0.99823	0.994016	0.998448	0.998239	0.998113	0.998271
CL211.3	0.997173	0.997073	0.997162	0.99717	0.997132	0.99717	0.9969	0.997115	0.997152	0.997173	0.99641	0.999427	0.926371	0.996503	0.996411	0.996411	0.999428	0.996476	0.9967	0.999454	0.998248	1	0.999405	0.999436	0.999436	0.999405	0.999404	0.999406	0.996365	0.997221	0.997215	0.997178	0.99719	0.997175	0.997057	0.99869	0.997216	0.996965	0.999355	0.999249	0.997196	0.997197	0.999374	0.999386	0.994016	0.99934	0.999356	0.997117	0.999492
CL212.2	0.997113	0.997018	0.997104	0.997111	0.997068	0.997111	0.996834	0.997056	0.997098	0.997112	0.996373	0.999329	0.926333	0.996478	0.996373	0.996373	0.999329	0.996432	0.996664	0.999527	0.998373	0.999405	1	0.999755	0.999755	0.999997	0.999992	0.999997	0.996325	0.997167	0.997168	0.997117	0.99713	0.997117	0.997003	0.998639	0.997159	0.996914	0.999308	0.999338	0.997143	0.997143	0.999327	0.999343	0.993964	0.999547	0.999309	0.997063	0.999425
CL215.1	0.997125	0.997025	0.997119	0.997123	0.997081	0.997123	0.996846	0.997073	0.997109	0.997128	0.996363	0.999346	0.926339	0.996462	0.996364	0.996363	0.999345	0.996426	0.996657	0.999519	0.998378	0.999436	0.999755	1	0.999997	0.999754	0.999753	0.999755	0.996318	0.997171	0.997174	0.997125	0.997144	0.997121	0.99701	0.998658	0.997172	0.996917	0.99931	0.999348	0.997153	0.997153	0.999331	0.999339	0.993967	0.999561	0.999311	0.99707	0.999457
CL216.1	0.997125	0.997025	0.997118	0.997123	0.99708	0.997123	0.996846	0.997073	0.997108	0.997128	0.996363	0.999346	0.926338	0.996462	0.996364	0.996363	0.999346	0.996426	0.996657	0.999519	0.998377	0.999436	0.999755	0.999997	1	0.999754	0.999753	0.999755	0.996319	0.997171	0.997173	0.997125	0.997144	0.99712	0.99701	0.998659	0.997172	0.996916	0.999309	0.999347	0.997153	0.997153	0.999331	0.999339	0.993967	0.999561	0.99931	0.99707	0.999457
CL218.1	0.997115	0.997019	0.997104	0.997112	0.997069	0.997112	0.996836	0.997057	0.9971	0.997113	0.996374	0.999328	0.926335	0.996479	0.996375	0.996374	0.999329	0.996433	0.996664	0.999527	0.998374	0.999405	0.999997	0.999754	0.999754	1	0.999992	0.999997	0.996326	0.997168	0.997169	0.997118	0.997132	0.997118	0.997004	0.998638	0.997159	0.996915	0.999308	0.999338	0.997144	0.997145	0.999327	0.999342	0.993965	0.999547	0.999309	0.997064	0.999424
CL220.3	0.997113	0.997018	0.997104	0.997111	0.997068	0.997111	0.996835	0.997056	0.997098	0.997112	0.996373	0.999327	0.926332	0.996478	0.996373	0.996373	0.999327	0.996431	0.996663	0.999526	0.998373	0.999404	0.999992	0.999753	0.999753	0.999992	1	0.999992	0.996325	0.997167	0.997169	0.997118	0.997131	0.997116	0.997003	0.998637	0.997159	0.996913	0.999306	0.999337	0.997143	0.997143	0.999326	0.999341	0.993964	0.999546	0.999307	0.997063	0.999423
CL221.1	0.997115	0.997019	0.997105	0.997112	0.997069	0.997112	0.996836	0.997057	0.9971	0.997114	0.996374	0.999329	0.926335	0.996479	0.996375	0.996374	0.99933	0.996433	0.996664	0.999528	0.998374	0.999406	0.999997	0.999755	0.999755	0.999997	0.999992	1	0.996326	0.997168	0.997169	0.997119	0.997132	0.997118	0.997005	0.998639	0.99716	0.996915	0.999308	0.999339	0.997144	0.997145	0.999328	0.999343	0.993965	0.999548	0.99931	0.997064	0.999425
CL248.1	0.996779	0.996754	0.99677	0.996774	0.996766	0.996775	0.996662	0.996712	0.996765	0.996778	0.998864	0.996308	0.926364	0.998513	0.998864	0.998864	0.99631	0.998666	0.997378	0.996329	0.996577	0.996365	0.996325	0.996318	0.996319	0.996326	0.996325	0.996326	1	0.996766	0.996755	0.996732	0.996724	0.996724	0.996712	0.996424	0.996722	0.996722	0.996359	0.996356	0.996821	0.996822	0.996327	0.996336	0.993358	0.996331	0.996359	0.99679	0.996344
CL444.2	0.998434	0.998333	0.998417	0.998437	0.998397	0.998436	0.998077	0.998349	0.998452	0.998363	0.996883	0.997162	0.926772	0.997043	0.996883	0.996882	0.997162	0.997002	0.997502	0.997189	0.997682	0.997221	0.997167	0.997171	0.997171	0.997168	0.997167	0.997168	0.996766	1	0.99876	0.998751	0.998681	0.999241	0.99854	0.997462	0.998718	0.998515	0.997186	0.997223	0.998136	0.998136	0.997161	0.997179	0.993948	0.99718	0.997187	0.998084	0.997197
CL446.2	0.998421	0.998295	0.998397	0.99842	0.998376	0.998421	0.998064	0.998351	0.998434	0.998354	0.996872	0.997158	0.926781	0.997034	0.996873	0.996872	0.997157	0.996985	0.997504	0.997186	0.997638	0.997215	0.997168	0.997174	0.997173	0.997169	0.997169	0.997169	0.996755	0.99876	1	0.998731	0.998674	0.998688	0.998578	0.997444	0.998723	0.99851	0.997184	0.997219	0.998129	0.998128	0.997153	0.997179	0.99395	0.997173	0.997184	0.998087	0.997189
CL447.3	0.99842	0.998306	0.998406	0.998422	0.99836	0.998421	0.998019	0.99832	0.998409	0.998362	0.996843	0.997108	0.926752	0.997012	0.996843	0.996842	0.997108	0.996962	0.997489	0.997142	0.997636	0.997178	0.997117	0.997125	0.997125	0.997118	0.997118	0.997119	0.996732	0.998751	0.998731	1	0.99872	0.999504	0.998558	0.997402	0.998671	0.998631	0.99714	0.997178	0.998119	0.998118	0.997107	0.997133	0.993886	0.99713	0.997141	0.998063	0.997153
CL448.1	0.9984	0.998253	0.998392	0.998402	0.998329	0.9984	0.997996	0.998306	0.998391	0.998339	0.996836	0.997122	0.926727	0.997008	0.996836	0.996835	0.997123	0.99695	0.997447	0.997148	0.997603	0.99719	0.99713	0.997144	0.997144	0.997132	0.997131	0.997132	0.996724	0.998681	0.998674	0.99872	1	0.998683	0.998542	0.997443	0.998659	0.998451	0.997162	0.997195	0.998064	0.998064	0.997134	0.997155	0.993903	0.997145	0.997163	0.998041	0.997171
CL449.1	0.998413	0.998294	0.998396	0.99842	0.99834	0.998419	0.998016	0.998308	0.998424	0.998343	0.996837	0.997112	0.926754	0.997002	0.996836	0.996836	0.997112	0.996956	0.997475	0.997138	0.997609	0.997175	0.997117	0.997121	0.99712	0.997118	0.997116	0.997118	0.996724	0.999241	0.998688	0.999504	0.998683	1	0.998513	0.997393	0.998645	0.998571	0.997138	0.997178	0.998093	0.998093	0.997113	0.997133	0.993909	0.997129	0.997139	0.998028	0.997151
CL450.1	0.998412	0.998293	0.998391	0.998415	0.99835	0.998416	0.99808	0.998277	0.998425	0.998331	0.996851	0.996999	0.92677	0.997018	0.996851	0.99685	0.996999	0.996955	0.997466	0.997026	0.997563	0.997057	0.997003	0.99701	0.99701	0.997004	0.997003	0.997005	0.996712	0.99854	0.998578	0.998558	0.998542	0.998513	1	0.997321	0.998446	0.998974	0.99703	0.99707	0.998077	0.998077	0.997012	0.997024	0.993878	0.997026	0.99703	0.998031	0.997027
CL451.4	0.997403	0.997292	0.997404	0.997403	0.997355	0.997404	0.997105	0.997328	0.997379	0.997385	0.99648	0.998621	0.926432	0.996595	0.996481	0.99648	0.998622	0.996554	0.99685	0.998674	0.997951	0.99869	0.998639	0.998658	0.998659	0.998638	0.998637	0.998639	0.996424	0.997462	0.997444	0.997402	0.997443	0.997393	0.997321	1	0.997467	0.997239	0.99865	0.998545	0.997365	0.997364	0.998626	0.99867	0.993911	0.998685	0.998651	0.997316	0.998678
CL467.2	0.998367	0.998249	0.998357	0.998368	0.998307	0.998369	0.998	0.998297	0.998373	0.998307	0.99683	0.997146	0.926725	0.997005	0.996831	0.99683	0.997146	0.996943	0.997447	0.997182	0.997642	0.997216	0.997159	0.997172	0.997172	0.997159	0.997159	0.99716	0.996722	0.998718	0.998723	0.998671	0.998659	0.998645	0.998446	0.997467	1	0.998295	0.99719	0.997218	0.998083	0.998083	0.997162	0.997186	0.993887	0.997176	0.99719	0.998041	0.997195
CL471.2	0.998478	0.998382	0.998431	0.998476	0.998393	0.998475	0.998194	0.998317	0.998457	0.998327	0.996857	0.996904	0.926811	0.997029	0.996858	0.996857	0.996904	0.996975	0.997568	0.99693	0.997524	0.996965	0.996914	0.996917	0.996916	0.996915	0.996913	0.996915	0.996722	0.998515	0.99851	0.998631	0.998451	0.998571	0.998974	0.997239	0.998295	1	0.996931	0.996969	0.998119	0.998119	0.996904	0.996925	0.993887	0.996921	0.996931	0.998105	0.99693
CL601.1	0.997136	0.997044	0.997129	0.997134	0.997092	0.997133	0.996864	0.997081	0.997122	0.997137	0.996408	0.999319	0.926365	0.99651	0.996409	0.996409	0.999321	0.996472	0.996672	0.999351	0.998239	0.999355	0.999308	0.99931	0.999309	0.999308	0.999306	0.999308	0.996359	0.997186	0.997184	0.99714	0.997162	0.997138	0.99703	0.99865	0.99719	0.996931	1	0.999208	0.997169	0.99717	0.999338	0.999746	0.993982	0.999321	0.999994	0.997088	0.999369
CL604.1	0.99717	0.997066	0.997162	0.997168	0.997133	0.997169	0.996906	0.997113	0.997157	0.99717	0.996413	0.999207	0.926344	0.996491	0.996412	0.996412	0.999208	0.996467	0.996704	0.999322	0.998279	0.999249	0.999338	0.999348	0.999347	0.999338	0.999337	0.999339	0.996356	0.997223	0.997219	0.997178	0.997195	0.997178	0.99707	0.998545	0.997218	0.996969	0.999208	1	0.997214	0.997216	0.999253	0.999231	0.993858	0.999467	0.999209	0.997135	0.999269
CL605.1	0.998187	0.998119	0.99818	0.99818	0.998143	0.998179	0.997998	0.998107	0.998167	0.998196	0.996929	0.997137	0.926782	0.997098	0.996929	0.996928	0.997136	0.997032	0.997559	0.997169	0.998599	0.997196	0.997143	0.997153	0.997153	0.997144	0.997143	0.997144	0.996821	0.998136	0.998129	0.998119	0.998064	0.998093	0.998077	0.997365	0.998083	0.998119	0.997169	0.997214	1	0.999995	0.997151	0.997167	0.993959	0.99717	0.99717	0.999119	0.99717
CL606.1	0.998186	0.998118	0.998178	0.998179	0.998142	0.998179	0.997997	0.998108	0.998168	0.998196	0.99693	0.997137	0.926783	0.997099	0.99693	0.996929	0.997137	0.997033	0.997559	0.997169	0.9986	0.997197	0.997143	0.997153	0.997153	0.997145	0.997143	0.997145	0.996822	0.998136	0.998128	0.998118	0.998064	0.998093	0.998077	0.997364	0.998083	0.998119	0.99717	0.997216	0.999995	1	0.997153	0.997167	0.993959	0.997171	0.997171	0.999117	0.997171
CL607.1	0.997111	0.997016	0.997103	0.997107	0.997072	0.997107	0.996841	0.997056	0.997098	0.997118	0.99637	0.99931	0.926335	0.996461	0.996371	0.99637	0.999311	0.99642	0.996648	0.999338	0.998206	0.999374	0.999327	0.999331	0.999331	0.999327	0.999326	0.999328	0.996327	0.997161	0.997153	0.997107	0.997134	0.997113	0.997012	0.998626	0.997162	0.996904	0.999338	0.999253	0.997151	0.997153	1	0.999375	0.99395	0.999423	0.999339	0.997075	0.999332
CL608.1	0.997136	0.997036	0.997129	0.997133	0.997083	0.997134	0.996858	0.997074	0.997121	0.997132	0.996383	0.999336	0.92636	0.996481	0.996384	0.996383	0.999336	0.996442	0.996669	0.999409	0.99823	0.999386	0.999343	0.999339	0.999339	0.999342	0.999341	0.999343	0.996336	0.997179	0.997179	0.997133	0.997155	0.997133	0.997024	0.99867	0.997186	0.996925	0.999746	0.999231	0.997167	0.997167	0.999375	1	0.993977	0.999343	0.999748	0.997088	0.999406
CL609.1	0.993947	0.99392	0.993934	0.993945	0.993931	0.993946	0.993915	0.993901	0.993942	0.993973	0.993441	0.993947	0.926012	0.993518	0.993441	0.99344	0.993947	0.9935	0.993716	0.993986	0.994016	0.994016	0.993964	0.993967	0.993967	0.993965	0.993964	0.993965	0.993358	0.993948	0.99395	0.993886	0.993903	0.993909	0.993878	0.993911	0.993887	0.993887	0.993982	0.993858	0.993959	0.993959	0.99395	0.993977	1	0.99396	0.993983	0.993948	0.994001
CL610.1	0.997129	0.997029	0.997117	0.997126	0.997081	0.997126	0.996851	0.997074	0.997114	0.997128	0.996378	0.999302	0.92634	0.996477	0.996378	0.996378	0.999303	0.996435	0.996664	0.999518	0.998448	0.99934	0.999547	0.999561	0.999561	0.999547	0.999546	0.999548	0.996331	0.99718	0.997173	0.99713	0.997145	0.997129	0.997026	0.998685	0.997176	0.996921	0.999321	0.999467	0.99717	0.997171	0.999423	0.999343	0.99396	1	0.999322	0.997086	0.999395
CL611.1	0.997137	0.997044	0.997129	0.997134	0.997093	0.997134	0.996864	0.997081	0.997122	0.997138	0.996409	0.999319	0.926366	0.99651	0.99641	0.996409	0.999321	0.996473	0.996673	0.999351	0.998239	0.999356	0.999309	0.999311	0.99931	0.999309	0.999307	0.99931	0.996359	0.997187	0.997184	0.997141	0.997163	0.997139	0.99703	0.998651	0.99719	0.996931	0.999994	0.999209	0.99717	0.997171	0.999339	0.999748	0.993983	0.999322	1	0.997088	0.99937
CL619.1	0.998138	0.998105	0.99813	0.998133	0.998137	0.998132	0.998004	0.998065	0.998144	0.998148	0.996902	0.99705	0.926789	0.997088	0.996903	0.996902	0.99705	0.997008	0.997566	0.997088	0.998113	0.997117	0.997063	0.99707	0.99707	0.997064	0.997063	0.997064	0.99679	0.998084	0.998087	0.998063	0.998041	0.998028	0.998031	0.997316	0.998041	0.998105	0.997088	0.997135	0.999119	0.999117	0.997075	0.997088	0.993948	0.997086	0.997088	1	0.997088
CL620.1	0.997144	0.997041	0.997134	0.997141	0.997102	0.997141	0.996863	0.997094	0.997126	0.997143	0.996392	0.999365	0.926357	0.996488	0.996392	0.996392	0.999365	0.996456	0.996673	0.999552	0.998271	0.999492	0.999425	0.999457	0.999457	0.999424	0.999423	0.999425	0.996344	0.997197	0.997189	0.997153	0.997171	0.997151	0.997027	0.998678	0.997195	0.99693	0.999369	0.999269	0.99717	0.997171	0.999332	0.999406	0.994001	0.999395	0.99937	0.997088	1
CL621.1	0.998172	0.998104	0.998167	0.998165	0.998128	0.998164	0.997983	0.998093	0.998152	0.998182	0.996915	0.997122	0.92679	0.997084	0.996916	0.996915	0.997122	0.997018	0.997545	0.997154	0.998584	0.997181	0.997129	0.997138	0.997138	0.99713	0.997129	0.99713	0.996808	0.998122	0.998114	0.998103	0.99805	0.998078	0.998062	0.99735	0.998068	0.998103	0.997155	0.9972	0.999981	0.999979	0.997137	0.997152	0.993945	0.997155	0.997156	0.999103	0.997156
CL701.1	0.996725	0.996695	0.996709	0.996722	0.996716	0.996722	0.996601	0.996654	0.996713	0.996723	0.9987	0.996255	0.926317	0.99837	0.998699	0.998699	0.996255	0.998554	0.997305	0.996282	0.996517	0.99631	0.996279	0.996264	0.996264	0.99628	0.996279	0.99628	0.998941	0.996715	0.996706	0.99667	0.996667	0.996667	0.996665	0.996368	0.996662	0.996676	0.996312	0.9963	0.996761	0.996762	0.996271	0.996284	0.993316	0.996282	0.996312	0.996736	0.996292
CL702.1	0.996729	0.996701	0.996716	0.996727	0.996721	0.996727	0.996607	0.996661	0.996719	0.996728	0.998678	0.99626	0.926311	0.998362	0.998677	0.998677	0.99626	0.998548	0.997305	0.996288	0.996526	0.996315	0.996283	0.99627	0.99627	0.996283	0.996283	0.996284	0.998938	0.996719	0.99671	0.996679	0.996676	0.996673	0.99667	0.996379	0.996671	0.996677	0.996317	0.996307	0.996771	0.996771	0.996278	0.99629	0.993315	0.996289	0.996318	0.996741	0.996298
CL703.2	0.996728	0.9967	0.996713	0.996725	0.996719	0.996726	0.996604	0.996657	0.996714	0.996727	0.998705	0.996268	0.926311	0.998368	0.998704	0.998703	0.996267	0.998561	0.997319	0.996294	0.996526	0.996322	0.996291	0.996277	0.996276	0.996293	0.996292	0.996292	0.998947	0.996716	0.996707	0.996671	0.996669	0.996668	0.996666	0.99638	0.996662	0.996676	0.996321	0.99631	0.996761	0.996762	0.996282	0.996294	0.993325	0.996293	0.996321	0.996737	0.996305
CL704.2	0.996728	0.9967	0.996714	0.996725	0.99672	0.996726	0.996604	0.996658	0.996715	0.996727	0.998704	0.996267	0.926311	0.998367	0.998703	0.998702	0.996267	0.99856	0.997319	0.996294	0.996526	0.996322	0.996291	0.996277	0.996276	0.996292	0.996292	0.996292	0.998947	0.996716	0.996707	0.996671	0.996668	0.996668	0.996666	0.99638	0.996662	0.996676	0.996321	0.99631	0.996761	0.996761	0.996281	0.996293	0.993324	0.996292	0.996321	0.996737	0.996305
CL705.1	0.996731	0.996703	0.996716	0.996729	0.996719	0.996729	0.996607	0.996663	0.99672	0.996726	0.99871	0.996257	0.926311	0.998391	0.99871	0.998708	0.996258	0.998567	0.997314	0.99628	0.996524	0.996311	0.996282	0.996267	0.996267	0.996282	0.996281	0.996283	0.998977	0.996717	0.996707	0.996677	0.996671	0.996673	0.996669	0.996373	0.996668	0.996679	0.996312	0.996302	0.996766	0.996767	0.996269	0.996287	0.99331	0.996285	0.996312	0.996738	0.996292
CL706.2	0.996732	0.9967	0.996718	0.996729	0.996712	0.996729	0.996606	0.996671	0.99672	0.996724	0.99872	0.996255	0.926304	0.998401	0.998719	0.998719	0.996255	0.998562	0.997304	0.996282	0.996516	0.996311	0.996278	0.996264	0.996264	0.99628	0.996278	0.99628	0.998976	0.996713	0.996707	0.996672	0.996671	0.996665	0.996663	0.996366	0.996665	0.996679	0.99631	0.996303	0.996761	0.996761	0.99627	0.996292	0.993323	0.996282	0.996311	0.996735	0.996293
CL710.1	0.996719	0.996689	0.996709	0.996717	0.996704	0.996717	0.99659	0.996665	0.996704	0.996718	0.998643	0.996238	0.926303	0.998328	0.998643	0.998642	0.996239	0.998501	0.997305	0.996267	0.996505	0.996293	0.996263	0.996251	0.996251	0.996264	0.996262	0.996264	0.998896	0.9967	0.996697	0.996661	0.996662	0.996656	0.996651	0.996359	0.996658	0.996664	0.996293	0.996281	0.996746	0.996747	0.996252	0.996272	0.993303	0.996263	0.996293	0.996719	0.996278
CL711.2	0.996723	0.996693	0.99671	0.99672	0.996705	0.996721	0.99659	0.996666	0.996709	0.996716	0.998682	0.99625	0.926312	0.998355	0.998682	0.998682	0.99625	0.998534	0.997288	0.996277	0.996508	0.996302	0.996272	0.996261	0.996261	0.996272	0.996271	0.996273	0.998943	0.996705	0.996702	0.996666	0.996664	0.996664	0.99666	0.996359	0.99666	0.996671	0.996306	0.996293	0.996746	0.996747	0.996266	0.996284	0.993317	0.996274	0.996306	0.996724	0.99629
CL715.1	0.996729	0.9967	0.996714	0.996726	0.996719	0.996726	0.996606	0.996658	0.996716	0.996726	0.998707	0.996261	0.926313	0.998378	0.998706	0.998706	0.996261	0.998558	0.997305	0.996287	0.996521	0.996315	0.996285	0.99627	0.99627	0.996286	0.996285	0.996286	0.998952	0.99672	0.99671	0.996675	0.996671	0.996669	0.996668	0.996374	0.996667	0.99668	0.996317	0.996305	0.996764	0.996765	0.996278	0.99629	0.993319	0.996287	0.996317	0.996741	0.996298
CL801.1	0.998644	0.99853	0.998618	0.998634	0.998552	0.998634	0.998249	0.998536	0.998572	0.998492	0.996889	0.997005	0.926821	0.997067	0.996889	0.996889	0.997005	0.997004	0.997598	0.997028	0.997609	0.997066	0.997004	0.997014	0.997014	0.997004	0.997003	0.997004	0.996773	0.998437	0.998451	0.998437	0.998421	0.998424	0.998505	0.997337	0.998323	0.998674	0.997034	0.997064	0.998186	0.998185	0.997006	0.997032	0.993934	0.997017	0.997034	0.998166	0.997037
CL803.1	0.997404	0.997269	0.997403	0.997404	0.997331	0.997404	0.99708	0.997323	0.997375	0.997371	0.996486	0.998695	0.926425	0.996587	0.996487	0.996486	0.998697	0.996549	0.996808	0.998751	0.997973	0.998765	0.998714	0.998732	0.998732	0.998715	0.998714	0.998715	0.996419	0.997402	0.997406	0.997368	0.997376	0.997361	0.997247	0.998849	0.997422	0.99714	0.998742	0.998654	0.997356	0.997356	0.998715	0.998752	0.993876	0.998769	0.998743	0.997264	0.998746
CL804.1	0.9974	0.997259	0.997392	0.997399	0.997315	0.997399	0.99707	0.99732	0.997369	0.997365	0.99647	0.998687	0.926425	0.996571	0.996471	0.99647	0.998687	0.996535	0.996793	0.998743	0.997957	0.998759	0.998703	0.998721	0.99872	0.998704	0.998703	0.998704	0.996404	0.997396	0.997397	0.99736	0.997377	0.997352	0.99723	0.998825	0.997402	0.997128	0.998722	0.998646	0.997338	0.997339	0.998705	0.998741	0.993879	0.998762	0.998723	0.997254	0.998736
CL807.1	0.998596	0.998489	0.998587	0.998585	0.998492	0.998584	0.998241	0.998472	0.998522	0.998442	0.996886	0.996975	0.926815	0.99707	0.996886	0.996885	0.996975	0.997001	0.997601	0.997002	0.997588	0.997033	0.996977	0.996983	0.996983	0.996978	0.996976	0.996978	0.996766	0.998493	0.998444	0.998462	0.998444	0.99846	0.99855	0.997292	0.998325	0.99876	0.996999	0.997035	0.998195	0.998195	0.996976	0.996997	0.993938	0.996988	0.997	0.998176	0.997005
CL810.1	0.997403	0.99726	0.997395	0.997402	0.997319	0.997402	0.997074	0.997322	0.997369	0.99737	0.996467	0.998679	0.926427	0.996568	0.996468	0.996468	0.998679	0.996532	0.996791	0.998735	0.997947	0.99875	0.998695	0.998712	0.998712	0.998695	0.998694	0.998695	0.9964	0.997397	0.997401	0.997359	0.997377	0.997351	0.997233	0.998816	0.997405	0.997129	0.998714	0.998639	0.997342	0.997342	0.998695	0.998733	0.993879	0.998753	0.998715	0.997258	0.998729
CL812.1	0.997401	0.997259	0.997392	0.997399	0.997315	0.997399	0.99707	0.997321	0.997369	0.997365	0.99647	0.998687	0.926427	0.996571	0.996471	0.996471	0.998688	0.996535	0.996793	0.998743	0.997957	0.998759	0.998704	0.998721	0.998721	0.998704	0.998703	0.998704	0.996404	0.997396	0.997397	0.99736	0.997378	0.997353	0.99723	0.998826	0.997402	0.997129	0.998723	0.998645	0.997338	0.997339	0.998706	0.998741	0.99388	0.998763	0.998724	0.997255	0.998737
CL813.1	0.998807	0.998634	0.998857	0.998823	0.998817	0.998822	0.998194	0.998881	0.998858	0.998801	0.996874	0.997141	0.926779	0.997056	0.996874	0.996873	0.997141	0.997	0.997546	0.997167	0.997674	0.99721	0.997146	0.997158	0.997158	0.997148	0.997146	0.997147	0.996769	0.9984	0.998389	0.998368	0.998354	0.998365	0.9983	0.997401	0.998352	0.998321	0.997178	0.997209	0.998171	0.99817	0.997148	0.997175	0.993951	0.997162	0.997178	0.998141	0.997184
CL814.1	0.998859	0.998609	0.998843	0.998876	0.998735	0.998874	0.998172	0.998719	0.99885	0.998655	0.996896	0.997137	0.926782	0.997077	0.996897	0.996896	0.997136	0.997009	0.997543	0.997154	0.997664	0.9972	0.997138	0.997157	0.997157	0.997139	0.997138	0.997139	0.99678	0.998438	0.998396	0.998354	0.998383	0.998381	0.998342	0.997439	0.998347	0.99839	0.997177	0.997201	0.998158	0.998157	0.997147	0.997167	0.993955	0.997161	0.997177	0.998146	0.997171
CL815.1	0.998847	0.998599	0.998859	0.99886	0.998751	0.998859	0.998213	0.998795	0.998833	0.998698	0.996919	0.997114	0.926807	0.997102	0.99692	0.996919	0.997115	0.997042	0.997574	0.997141	0.997657	0.997177	0.997122	0.997129	0.997128	0.997123	0.997122	0.997123	0.996803	0.998452	0.998446	0.998408	0.998385	0.998396	0.998431	0.997391	0.998374	0.998448	0.99715	0.997176	0.998192	0.998192	0.997123	0.997144	0.993968	0.997134	0.99715	0.998151	0.997147
CL816.1	0.9986	0.998463	0.998588	0.998595	0.998555	0.998594	0.998195	0.998546	0.998611	0.998506	0.996877	0.997039	0.926798	0.997072	0.996878	0.996876	0.997039	0.996995	0.997592	0.997058	0.997619	0.997102	0.997042	0.997052	0.997052	0.997043	0.997041	0.997043	0.99676	0.998391	0.998399	0.998389	0.998345	0.998351	0.998406	0.997351	0.998303	0.99845	0.997067	0.997097	0.998187	0.998186	0.997041	0.997058	0.993959	0.997055	0.997068	0.998146	0.99707
CL817.1	0.99887	0.998617	0.998861	0.998877	0.998754	0.998876	0.998187	0.998764	0.998854	0.998707	0.996902	0.997135	0.92679	0.997086	0.996903	0.996902	0.997135	0.997016	0.997539	0.997158	0.997662	0.997199	0.997141	0.997156	0.997156	0.997143	0.997142	0.997143	0.99678	0.998489	0.998435	0.998407	0.998415	0.998417	0.99839	0.997422	0.998399	0.998422	0.99717	0.9972	0.998155	0.998154	0.997144	0.99716	0.993946	0.997156	0.99717	0.998114	0.997174
CL821.1	0.997392	0.997258	0.997388	0.997391	0.997318	0.997391	0.997068	0.997312	0.997356	0.997366	0.996476	0.998687	0.926416	0.996573	0.996477	0.996476	0.998688	0.99654	0.996795	0.998745	0.997953	0.998758	0.998706	0.998722	0.998722	0.998706	0.998706	0.998706	0.996405	0.997397	0.997391	0.997357	0.997371	0.99735	0.997234	0.998834	0.997402	0.997127	0.998724	0.998647	0.997339	0.997339	0.998703	0.998745	0.993874	0.99876	0.998725	0.997257	0.998738
CL824.1	0.998659	0.998497	0.998607	0.998651	0.998586	0.99865	0.998214	0.998567	0.998621	0.998495	0.996899	0.997024	0.926801	0.997072	0.9969	0.996899	0.997024	0.997012	0.997601	0.997045	0.997604	0.997085	0.997025	0.997035	0.997035	0.997027	0.997025	0.997026	0.996778	0.998409	0.998425	0.998393	0.998392	0.998356	0.998425	0.997337	0.998319	0.998517	0.997054	0.997087	0.998182	0.998181	0.997029	0.997045	0.993944	0.997045	0.997054	0.998144	0.997056
CL835.1	0.998817	0.998594	0.99881	0.998824	0.998751	0.998822	0.998204	0.998755	0.998831	0.998686	0.996901	0.997102	0.926796	0.997087	0.996901	0.9969	0.997102	0.997013	0.997548	0.997126	0.997664	0.997163	0.997107	0.997119	0.997119	0.997108	0.997106	0.997108	0.996791	0.998441	0.998444	0.998398	0.998406	0.998384	0.99844	0.997401	0.998378	0.998454	0.997133	0.997172	0.998186	0.998185	0.997112	0.997125	0.993954	0.997125	0.997133	0.998148	0.997134
CL902.1	0.997114	0.997014	0.997106	0.997111	0.997077	0.997111	0.99684	0.997062	0.997101	0.997119	0.996368	0.999376	0.926327	0.996461	0.996367	0.996367	0.999377	0.996424	0.996651	0.999389	0.99823	0.999384	0.999352	0.999354	0.999355	0.999352	0.99935	0.999353	0.996323	0.997177	0.997165	0.997129	0.997137	0.997128	0.99701	0.998636	0.997157	0.996912	0.999327	0.999265	0.99715	0.997151	0.999561	0.999352	0.993948	0.999366	0.999328	0.997066	0.999377
CL903.1	0.997114	0.997012	0.997108	0.997113	0.997074	0.997113	0.996839	0.997059	0.997102	0.997114	0.996364	0.999337	0.926334	0.996464	0.996364	0.996364	0.999337	0.996428	0.996645	0.999471	0.998247	0.999396	0.999396	0.999429	0.99943	0.999396	0.999395	0.999398	0.996313	0.997165	0.997166	0.997114	0.997138	0.997116	0.997012	0.998629	0.997164	0.996913	0.999311	0.999272	0.997149	0.99715	0.999372	0.999338	0.993967	0.999439	0.999311	0.997067	0.999396
CL904.1	0.997139	0.997037	0.99713	0.997136	0.997099	0.997136	0.996862	0.997085	0.997119	0.99714	0.996377	0.999336	0.926349	0.996479	0.996377	0.996376	0.999337	0.99644	0.996665	0.999362	0.998196	0.999404	0.999315	0.999354	0.999354	0.999315	0.999313	0.999315	0.99633	0.99719	0.997185	0.997141	0.997167	0.997141	0.99703	0.998656	0.997193	0.996935	0.99931	0.999221	0.997165	0.997166	0.999407	0.99933	0.993965	0.999343	0.999311	0.997083	0.99936
CL905.1	0.997141	0.997039	0.997132	0.997137	0.9971	0.997137	0.996864	0.997087	0.997121	0.997142	0.996377	0.999338	0.926349	0.99648	0.996377	0.996377	0.999339	0.996441	0.996667	0.999364	0.998199	0.999406	0.999317	0.999356	0.999356	0.999316	0.999314	0.999317	0.996331	0.997192	0.997188	0.997144	0.997168	0.997142	0.997031	0.998658	0.997193	0.996936	0.999312	0.999222	0.997167	0.997168	0.999409	0.999331	0.993966	0.999345	0.999313	0.997085	0.999362
CL906.1	0.997142	0.997039	0.997132	0.997138	0.997099	0.997139	0.996864	0.997087	0.997121	0.997142	0.996378	0.999338	0.92635	0.99648	0.996378	0.996378	0.999338	0.996442	0.996667	0.999365	0.998199	0.999406	0.999317	0.999356	0.999356	0.999316	0.999315	0.999317	0.996331	0.997192	0.997188	0.997143	0.997169	0.997142	0.997032	0.998658	0.997194	0.996937	0.999312	0.999224	0.997168	0.997169	0.999409	0.999332	0.993968	0.999345	0.999313	0.997086	0.999363
CL907.1	0.997134	0.997036	0.997126	0.99713	0.997096	0.99713	0.996857	0.997083	0.997115	0.997137	0.996373	0.999338	0.926347	0.996475	0.996374	0.996373	0.999339	0.99643	0.996666	0.999371	0.998205	0.9994	0.999318	0.999348	0.999349	0.999318	0.999316	0.999319	0.996322	0.997184	0.997184	0.99714	0.99716	0.997139	0.997025	0.998662	0.997191	0.99693	0.999321	0.999225	0.997163	0.997164	0.999426	0.999363	0.993958	0.999347	0.999322	0.99708	0.999382
CL909.1	0.997135	0.997036	0.997126	0.997131	0.997096	0.997131	0.996858	0.997083	0.997116	0.997137	0.996373	0.999338	0.926349	0.996476	0.996374	0.996373	0.99934	0.996431	0.996666	0.999371	0.998206	0.999401	0.999318	0.999349	0.999349	0.999318	0.999316	0.999319	0.996322	0.997185	0.997185	0.99714	0.997161	0.99714	0.997026	0.998663	0.997192	0.99693	0.999322	0.999226	0.997163	0.997164	0.999426	0.999363	0.993959	0.999348	0.999323	0.997081	0.999382
CL910.1	0.996707	0.996679	0.996693	0.996703	0.996695	0.996703	0.996587	0.996655	0.996694	0.996705	0.998629	0.996242	0.926305	0.998329	0.998629	0.998629	0.996242	0.998498	0.997263	0.996267	0.996501	0.996295	0.996262	0.996247	0.996247	0.996263	0.996262	0.996263	0.998877	0.996697	0.996686	0.996654	0.996654	0.996649	0.996644	0.996351	0.996645	0.996655	0.996295	0.996287	0.996741	0.996742	0.996254	0.996274	0.993308	0.996265	0.996295	0.996716	0.996281
CL915.1	0.996756	0.996727	0.996742	0.996752	0.996746	0.996752	0.996633	0.996691	0.996742	0.996751	0.998817	0.996284	0.926322	0.998452	0.998817	0.998818	0.996285	0.998633	0.997377	0.996308	0.996543	0.996339	0.996302	0.996292	0.996293	0.996303	0.996301	0.996303	0.999144	0.996747	0.996736	0.996703	0.996702	0.996697	0.99669	0.996397	0.996701	0.996701	0.996339	0.996329	0.996784	0.996785	0.996297	0.996316	0.993325	0.99631	0.99634	0.996759	0.996326
CL916.1	0.997129	0.997028	0.99712	0.997127	0.99709	0.997127	0.996852	0.997073	0.997112	0.997126	0.996372	0.999378	0.92635	0.996472	0.996372	0.996372	0.999378	0.99644	0.996657	0.999366	0.998199	0.999656	0.999339	0.999374	0.999373	0.999338	0.999337	0.999339	0.996323	0.997176	0.997169	0.997129	0.997145	0.997128	0.99702	0.998634	0.997183	0.996921	0.999319	0.999218	0.997154	0.997155	0.999378	0.999344	0.993961	0.999346	0.99932	0.997071	0.999423
CDFM21L	0.995989	0.995981	0.995973	0.995987	0.996018	0.995987	0.995931	0.995937	0.99598	0.995997	0.995511	0.995295	0.925609	0.995584	0.995512	0.995511	0.995295	0.995571	0.995807	0.995311	0.995633	0.99535	0.9953	0.995302	0.995302	0.995301	0.9953	0.995301	0.995467	0.995966	0.995953	0.99593	0.995902	0.995923	0.995968	0.995439	0.995908	0.996018	0.995329	0.995332	0.996006	0.996006	0.995296	0.995317	0.992388	0.995314	0.99533	0.996007	0.995326
CBS 12357T	0.998174	0.99816	0.99815	0.998165	0.998212	0.998165	0.998131	0.998086	0.998158	0.998194	0.997041	0.997085	0.92721	0.997216	0.997042	0.997041	0.997085	0.997159	0.997702	0.997106	0.997615	0.997142	0.997085	0.99709	0.997091	0.997086	0.997083	0.997086	0.996922	0.998098	0.998077	0.998049	0.998027	0.998052	0.998108	0.997321	0.998014	0.998203	0.997118	0.997155	0.998151	0.998152	0.997096	0.99711	0.994393	0.997102	0.997118	0.998203	0.997113
P1C1	0.997606	0.997593	0.99759	0.997601	0.997614	0.997601	0.997556	0.997539	0.997602	0.997646	0.9971	0.996682	0.926618	0.997299	0.997101	0.997101	0.996682	0.997121	0.997567	0.996703	0.997145	0.996735	0.996686	0.996687	0.996687	0.996687	0.996685	0.996687	0.997142	0.997566	0.997557	0.997498	0.997524	0.997495	0.997538	0.996875	0.997485	0.997604	0.996711	0.996737	0.997615	0.997616	0.996686	0.996702	0.993753	0.996697	0.996712	0.997636	0.996706
yHAB47	0.996025	0.996015	0.996008	0.996022	0.996056	0.996022	0.995965	0.995971	0.996016	0.996035	0.995544	0.995323	0.925594	0.995619	0.995544	0.995543	0.995322	0.995607	0.995837	0.995341	0.995669	0.995379	0.99533	0.995331	0.995331	0.99533	0.995329	0.995331	0.995495	0.996001	0.99599	0.995963	0.995941	0.995953	0.996005	0.995472	0.995943	0.996055	0.995356	0.995362	0.99604	0.996041	0.995324	0.995344	0.992411	0.995343	0.995357	0.996044	0.995356
yHCT104	0.991	0.991032	0.990987	0.990997	0.990998	0.990997	0.99112	0.990944	0.990983	0.991021	0.990718	0.990457	0.925061	0.990749	0.990718	0.990717	0.990457	0.990751	0.990851	0.990471	0.990726	0.990497	0.990463	0.990459	0.990459	0.990464	0.990461	0.990464	0.99066	0.990975	0.99097	0.990944	0.990924	0.990949	0.990968	0.990585	0.990913	0.991018	0.990486	0.990473	0.991019	0.99102	0.990453	0.990472	0.993619	0.990468	0.990486	0.991013	0.990475
yHCT105	0.997177	0.997077	0.997166	0.997173	0.997137	0.997174	0.996904	0.997119	0.997157	0.997176	0.996413	0.999424	0.926373	0.996506	0.996413	0.996413	0.999425	0.99648	0.996703	0.999451	0.998247	0.999984	0.999401	0.999433	0.999433	0.999402	0.9994	0.999402	0.996368	0.997224	0.997219	0.997181	0.997193	0.997179	0.99706	0.998688	0.997218	0.996969	0.999351	0.999247	0.997199	0.9972	0.999371	0.999382	0.994019	0.999337	0.999352	0.99712	0.999488
yHCT107	0.996883	0.996857	0.996873	0.996878	0.996873	0.996878	0.996769	0.996816	0.996873	0.996892	0.998809	0.996392	0.926413	0.998499	0.998809	0.998808	0.996392	0.998644	0.997435	0.99641	0.996667	0.996447	0.996404	0.996403	0.996403	0.996405	0.996403	0.996405	0.999106	0.99688	0.996862	0.996839	0.996836	0.99684	0.99682	0.996508	0.996822	0.996848	0.996443	0.996432	0.996912	0.996913	0.996403	0.996417	0.993444	0.996412	0.996444	0.996892	0.99643
yHCT114	0.991722	0.991757	0.991702	0.99172	0.991716	0.991719	0.991862	0.991668	0.991705	0.991733	0.991452	0.991182	0.925751	0.991486	0.991453	0.991452	0.991182	0.991463	0.991582	0.991197	0.99145	0.991229	0.991186	0.991185	0.991185	0.991187	0.991185	0.991187	0.991412	0.991675	0.991675	0.991658	0.991642	0.991659	0.991666	0.991316	0.991631	0.991702	0.991212	0.991204	0.991734	0.991735	0.991183	0.991204	0.995734	0.991198	0.991212	0.991726	0.991204
yHCT63	0.998261	0.998251	0.998235	0.998258	0.998289	0.998258	0.998205	0.998174	0.998253	0.99828	0.997031	0.997063	0.926944	0.997226	0.997032	0.997031	0.997063	0.997144	0.997767	0.997095	0.99766	0.997125	0.997074	0.997078	0.997077	0.997076	0.997074	0.997075	0.996901	0.998213	0.998175	0.998151	0.998117	0.998156	0.998218	0.99734	0.998118	0.998311	0.997101	0.997132	0.998243	0.998243	0.997078	0.997095	0.994098	0.997086	0.997101	0.998255	0.997098
yHCT72	0.991698	0.991738	0.991681	0.991696	0.991719	0.991696	0.991871	0.991646	0.991681	0.991714	0.991428	0.991163	0.925743	0.991462	0.991428	0.991427	0.991163	0.991442	0.991567	0.991177	0.991431	0.991208	0.991166	0.991165	0.991165	0.991168	0.991165	0.991168	0.991389	0.99166	0.991655	0.991641	0.991621	0.991646	0.991674	0.991296	0.99161	0.991708	0.991194	0.991184	0.991715	0.991716	0.991163	0.991181	0.995713	0.991179	0.991195	0.991705	0.991185
yHCT81	0.995993	0.995984	0.995977	0.99599	0.996025	0.99599	0.995936	0.995941	0.995984	0.996002	0.995526	0.995296	0.925579	0.9956	0.995526	0.995526	0.995295	0.995588	0.995813	0.995313	0.99564	0.995351	0.995302	0.995303	0.995302	0.995303	0.995301	0.995303	0.995478	0.99597	0.995959	0.995933	0.99591	0.995924	0.995975	0.995444	0.995912	0.996023	0.995328	0.995334	0.996011	0.996012	0.995297	0.995317	0.992387	0.995316	0.99533	0.996014	0.995328
yHCT94	0.998243	0.998238	0.998227	0.998234	0.998285	0.998234	0.998216	0.998169	0.998232	0.998289	0.996996	0.997043	0.926907	0.997178	0.996997	0.996996	0.997043	0.99712	0.997741	0.997066	0.997631	0.997103	0.997045	0.997049	0.997048	0.997047	0.997045	0.997047	0.996871	0.998201	0.998168	0.998138	0.998098	0.99814	0.998197	0.997307	0.998091	0.998301	0.99707	0.997111	0.998249	0.998249	0.997045	0.997065	0.994052	0.997052	0.99707	0.998319	0.997074
yHCT96	0.991537	0.991576	0.991523	0.991534	0.99154	0.991534	0.991656	0.991479	0.991521	0.991552	0.991181	0.990958	0.925199	0.991229	0.991182	0.991181	0.990957	0.991216	0.99136	0.990967	0.991257	0.990996	0.990959	0.990958	0.990958	0.99096	0.990957	0.99096	0.991121	0.991516	0.991509	0.99148	0.991452	0.991487	0.991506	0.991093	0.99144	0.991543	0.990978	0.99098	0.99156	0.991561	0.990952	0.990968	0.993419	0.990966	0.990979	0.991551	0.990973
yHCT99	0.991639	0.991671	0.991625	0.99164	0.991658	0.991639	0.9918	0.991588	0.991624	0.991657	0.991364	0.991095	0.925691	0.991397	0.991364	0.991363	0.991096	0.991375	0.9915	0.99111	0.991368	0.991141	0.991101	0.991099	0.991099	0.991102	0.991099	0.991102	0.991324	0.991598	0.991597	0.991578	0.991564	0.991583	0.991613	0.991232	0.991547	0.991647	0.991126	0.991118	0.991655	0.991656	0.9911	0.99112	0.995856	0.991112	0.991126	0.991645	0.991118
yHDPN422	0.995502	0.995553	0.995493	0.995499	0.99555	0.995499	0.995578	0.995447	0.99549	0.995543	0.994654	0.994564	0.926378	0.994765	0.994654	0.994653	0.994564	0.994712	0.995125	0.994593	0.995014	0.994621	0.994574	0.994575	0.994575	0.994576	0.994574	0.994576	0.99454	0.995453	0.995437	0.99542	0.995399	0.995428	0.995472	0.994771	0.995381	0.995555	0.994603	0.99463	0.995508	0.995507	0.994568	0.994593	0.994169	0.994587	0.994603	0.995498	0.9946
yHDPN423	0.9955	0.995552	0.995491	0.995497	0.995549	0.995496	0.995577	0.995447	0.995488	0.995542	0.994652	0.994562	0.926378	0.994763	0.994652	0.994651	0.994563	0.994712	0.995124	0.99459	0.995012	0.994619	0.994573	0.994572	0.994572	0.994574	0.994572	0.994574	0.994538	0.995451	0.995435	0.995418	0.995397	0.995428	0.995469	0.994769	0.995379	0.995552	0.994601	0.994628	0.995506	0.995506	0.994567	0.994591	0.994169	0.994586	0.994602	0.995496	0.994598
yHDPN424	0.995499	0.995552	0.99549	0.995497	0.995549	0.995495	0.995577	0.995446	0.995488	0.995543	0.994652	0.994563	0.926379	0.994763	0.994652	0.994651	0.994562	0.994712	0.995123	0.994591	0.995012	0.994619	0.994573	0.994573	0.994573	0.994574	0.994572	0.994574	0.994538	0.995451	0.995434	0.995419	0.995396	0.995427	0.995469	0.994769	0.995379	0.995552	0.994601	0.994628	0.995506	0.995506	0.994567	0.994591	0.994169	0.994586	0.994602	0.995496	0.994598
yHKS210	0.995498	0.995548	0.995488	0.995493	0.995545	0.995494	0.995573	0.995443	0.995485	0.995539	0.994649	0.99456	0.926377	0.99476	0.994648	0.994648	0.99456	0.994708	0.99512	0.994588	0.995009	0.994617	0.99457	0.994571	0.99457	0.994571	0.99457	0.994572	0.994536	0.995447	0.995433	0.995415	0.995392	0.995424	0.995466	0.994766	0.995377	0.995549	0.994599	0.994625	0.995503	0.995503	0.994565	0.994589	0.994166	0.994583	0.994599	0.995494	0.994596
yHKS211	0.995496	0.995547	0.995486	0.995492	0.995544	0.995492	0.995572	0.995441	0.995483	0.995538	0.994646	0.994559	0.926376	0.994757	0.994646	0.994645	0.994558	0.994706	0.995118	0.994586	0.995008	0.994615	0.994569	0.994569	0.994568	0.994569	0.994568	0.99457	0.994533	0.995445	0.99543	0.995414	0.99539	0.995421	0.995464	0.994765	0.995375	0.995547	0.994598	0.994624	0.995502	0.995502	0.994563	0.994587	0.994165	0.994582	0.994598	0.995492	0.994595
yHKS212	0.995494	0.995547	0.995484	0.99549	0.995542	0.995489	0.995572	0.995441	0.995482	0.995538	0.994647	0.994559	0.926375	0.994757	0.994646	0.994645	0.994558	0.994706	0.995118	0.994587	0.995008	0.994615	0.994569	0.994569	0.994568	0.99457	0.994568	0.99457	0.994534	0.995444	0.995428	0.995412	0.99539	0.995421	0.995463	0.994764	0.995374	0.995546	0.994597	0.994623	0.995502	0.995501	0.994563	0.994587	0.994163	0.994582	0.994598	0.995492	0.994594
yHKS509	0.997381	0.997355	0.997369	0.997376	0.997393	0.997376	0.997298	0.997319	0.997389	0.997396	0.997083	0.996501	0.926482	0.997167	0.997084	0.997083	0.9965	0.997165	0.997297	0.996522	0.996926	0.996556	0.996502	0.996504	0.996504	0.996503	0.996501	0.996503	0.997071	0.997351	0.997338	0.997285	0.997275	0.997298	0.997288	0.996686	0.997293	0.997356	0.996537	0.996558	0.99737	0.997371	0.996499	0.996519	0.99358	0.99651	0.996537	0.997372	0.996536
yHRVM107	0.995535	0.995526	0.99552	0.995534	0.995561	0.995534	0.995475	0.995483	0.995525	0.995543	0.995064	0.994839	0.925119	0.995138	0.995066	0.995064	0.994838	0.995125	0.995354	0.994858	0.995182	0.994894	0.994847	0.994848	0.994848	0.994848	0.994847	0.994848	0.995019	0.995512	0.9955	0.995472	0.995448	0.995463	0.995515	0.99499	0.995455	0.995562	0.994875	0.994877	0.995549	0.995549	0.994842	0.994861	0.991926	0.99486	0.994875	0.995555	0.994873
yHRVM108	0.995535	0.995526	0.995519	0.995533	0.995561	0.995533	0.995474	0.995483	0.995525	0.995543	0.995064	0.994838	0.925119	0.995138	0.995065	0.995064	0.994837	0.995125	0.995353	0.994857	0.995182	0.994893	0.994847	0.994847	0.994848	0.994848	0.994846	0.994848	0.995019	0.995511	0.995499	0.99547	0.995448	0.995463	0.995515	0.994989	0.995455	0.995562	0.994874	0.994877	0.995548	0.995548	0.994841	0.994861	0.991925	0.99486	0.994875	0.995554	0.994873
[truncated: 57 more columns]
