# Supplementary material for: An Out-of-Patagonia migration explains the worldwide diversity and distribution of Saccharomyces eubayanus lineages
Source: PLoS Genet. 2020 May 1;16(5):e1008777. doi: 10.1371/journal.pgen.1008777 (PMC7219788; doi:10.1371/journal.pgen.1008777)
Supplement: S3 Table — (XLSX) [file pgen.1008777.s011.xlsx]

## Sheet: S3 Table
S3 Table. Structure selector output
K	Reps	Mean LnP(K)	Stdev LnP(K)	Ln'(K)	|Ln''(K)|	Delta K
2	5	-337225	3616.84	NA	NA	NA
3	5	-251921	6619.91	85303.9	38160.6	5.76453
4	5	-204778	8351.63	47143.3	14301.7	1.71244
5	5	-171937	27.0693	32841.6	71801.1	2652.49
6	5	-210896	66853.9	-38959.5	4.06672e+07	608.3
7	5	-4.0917e+07	3.5789e+07	-4.07061e+07	NA	NA
