# Supplementary material for: An Out-of-Patagonia migration explains the worldwide diversity and distribution of Saccharomyces eubayanus lineages
Source: PLoS Genet. 2020 May 1;16(5):e1008777. doi: 10.1371/journal.pgen.1008777 (PMC7219788; doi:10.1371/journal.pgen.1008777)
Supplement: S4 Table — (A) Population genetics summary statistics for each lineage & locality, (B) Fst values. (XLSX) [file pgen.1008777.s012.xlsx]

## Sheet: S4a Table
S4a Table. Population genetics summary statistics for each clade & locality
Lineages	Number of isolates	π	Tajima.D	# S	Fis 50Q	Fis c.i. 0,025	Fis c.i. 0,975	Ho	Hs
PB-1	31	0.00166751	0.0900347	90520	0.9482	0.9462	0.9503	0.0055	0.1071
PB-2	16	0.000959206	0.550457	40093	0.9017	0.8974	0.906	0.0061	0.0625
PB-3	25	0.000591578	0.516801	27521	0.8856	0.8795	0.8916	0.0043	0.0381
Population genetics statistics by geographical location & population
Lineages	Locality	Number of isolates	π	Tajima.D	# S	Fis 50Q	Fis c.i. 0,025	Fis c.i. 0,975	Ho	Hs
PB1	Karukinka	4	0.00107758	1.22347	27089	0.9366	0.9334	0.9398	0.0049	0.0787
PB1	Magallanes	5	0.000998478	0.943686	28179	0.9247	0.921	0.9283	0.0053	0.0704
PB1	Torres del Paine	8	0.00119084	0.608331	43726	0.9316	0.9284	0.9347	0.0054	0.0792
PB1	Coyhaique	8	0.00138727	1.00979	44361	0.9347	0.932	0.9375	0.0061	0.0936
PB1	Osorno Volcano	4	0.000483468	0.605799	13382	0.8391	0.831	0.8471	0.0055	0.0347
PB3	Puyehue	6	0.000557866	0.853755	16914	0.8903	0.8842	0.8963	0.0042	0.0384
PB3	Choshuenco	8	0.000446957	0.995771	15187	0.8522	0.8442	0.86	0.0043	0.0296
PB3	Villarrica	8	0.000329627	0.575014	11462	0.7964	0.7849	0.8075	0.0044	0.022
PB2	Nahuelbuta	4	0.000881193	0.729801	27323	0.9003	0.8957	0.9049	0.006	0.06
PB2	Altos de Lircay	9	0.000534187	0.641503	18938	0.8205	0.8123	0.8286	0.0063	0.035

## Sheet: S4b Table
S4b Table. Fst values
a. Fst values per Clades
Clade	PB1	PB2	PB3
PB1	-	-	-
PB2	0.60229	-	-
PB3	0.632989	0.808721	-
b. Fst values by geographical location & population
Pop_Localitie 1	Pop_Localitie 2	Lower bound CI limit	Upper bound CI limit	p-value	Fst
PB1_Torres del Paine	PB2_Nahuelbuta	0.670342	0.674585	< 1x10-4	0.672664
PB1_Torres del Paine	PB3_Choshuenco	0.735539	0.739431	< 1x10-4	0.737543
PB1_Torres del Paine	PB3_Villarrica	0.739406	0.743783	< 1x10-4	0.741749
PB1_Torres del Paine	PB1_Coyhaique	0.259219	0.265065	< 1x10-4	0.262369
PB1_Torres del Paine	PB3_Puyehue	0.691333	0.695947	< 1x10-4	0.693588
PB1_Torres del Paine	PB1_Osorno Volcano	0.510457	0.516894	< 1x10-4	0.513857
PB1_Torres del Paine	PB2_Altos de Lircay	0.744301	0.747706	< 1x10-4	0.746157
PB1_Torres del Paine	PB1_Karukinka	0.241259	0.248801	< 1x10-4	0.244734
PB1_Torres del Paine	PB1_Magallanes	0.160738	0.166674	< 1x10-4	0.163972
PB2_Nahuelbuta	PB3_Choshuenco	0.83282	0.835969	< 1x10-4	0.834238
PB2_Nahuelbuta	PB3_Villarrica	0.842985	0.846579	< 1x10-4	0.844802
PB2_Nahuelbuta	PB1_Coyhaique	0.638351	0.642867	< 1x10-4	0.640907
PB2_Nahuelbuta	PB3_Puyehue	0.797838	0.801506	< 1x10-4	0.799688
PB2_Nahuelbuta	PB1_Osorno Volcano	0.763575	0.768524	< 1x10-4	0.766241
PB2_Nahuelbuta	PB2_Altos de Lircay	0.40918	0.416067	< 1x10-4	0.412541
PB2_Nahuelbuta	PB1_Karukinka	0.689546	0.693496	< 1x10-4	0.691789
PB2_Nahuelbuta	PB1_Magallanes	0.698247	0.702671	< 1x10-4	0.700569
PB3_Choshuenco	PB3_Villarrica	0.370202	0.380323	< 1x10-4	0.375594
PB3_Choshuenco	PB1_Coyhaique	0.707662	0.712029	< 1x10-4	0.710094
PB3_Choshuenco	PB3_Puyehue	0.231562	0.241495	< 1x10-4	0.236565
PB3_Choshuenco	PB1_Osorno Volcano	0.845906	0.849739	< 1x10-4	0.847616
PB3_Choshuenco	PB2_Altos de Lircay	0.870715	0.873238	< 1x10-4	0.871974
PB3_Choshuenco	PB1_Karukinka	0.791532	0.795406	< 1x10-4	0.79325
PB3_Choshuenco	PB1_Magallanes	0.783589	0.787642	< 1x10-4	0.785568
PB3_Villarrica	PB1_Coyhaique	0.711012	0.715204	< 1x10-4	0.713269
PB3_Villarrica	PB3_Puyehue	0.286429	0.296687	< 1x10-4	0.292236
PB3_Villarrica	PB1_Osorno Volcano	0.870102	0.873788	< 1x10-4	0.871831
PB3_Villarrica	PB2_Altos de Lircay	0.882934	0.885365	< 1x10-4	0.884301
PB3_Villarrica	PB1_Karukinka	0.806051	0.809874	< 1x10-4	0.807998
PB3_Villarrica	PB1_Magallanes	0.797146	0.800948	< 1x10-4	0.799157
PB1_Coyhaique	PB3_Puyehue	0.652344	0.657248	< 1x10-4	0.654883
PB1_Coyhaique	PB1_Osorno Volcano	0.463204	0.469912	< 1x10-4	0.467057
PB1_Coyhaique	PB2_Altos de Lircay	0.723981	0.728018	< 1x10-4	0.726376
PB1_Coyhaique	PB1_Karukinka	0.205022	0.211824	< 1x10-4	0.208173
PB1_Coyhaique	PB1_Magallanes	0.255137	0.2613	< 1x10-4	0.258451
PB3_Puyehue	PB1_Osorno Volcano	0.815246	0.819262	< 1x10-4	0.81714
PB3_Puyehue	PB2_Altos de Lircay	0.853043	0.855678	< 1x10-4	0.854357
PB3_Puyehue	PB1_Karukinka	0.739499	0.743339	< 1x10-4	0.741311
PB3_Puyehue	PB1_Magallanes	0.734561	0.738961	< 1x10-4	0.73673
PB1_Osorno Volcano	PB2_Altos de Lircay	0.841736	0.845648	< 1x10-4	0.84369
PB1_Osorno Volcano	PB1_Karukinka	0.557938	0.565269	< 1x10-4	0.561605
PB1_Osorno Volcano	PB1_Magallanes	0.578444	0.584717	< 1x10-4	0.581439
PB2_Altos de Lircay	PB1_Karukinka	0.786851	0.79065	< 1x10-4	0.788984
PB2_Altos de Lircay	PB1_Magallanes	0.787288	0.790835	< 1x10-4	0.789162
PB1_Karukinka	PB1_Magallanes	0.212184	0.221455	< 1x10-4	0.21709
