# Supplementary material for: An Out-of-Patagonia migration explains the worldwide diversity and distribution of Saccharomyces eubayanus lineages
Source: PLoS Genet. 2020 May 1;16(5):e1008777. doi: 10.1371/journal.pgen.1008777 (PMC7219788; doi:10.1371/journal.pgen.1008777)
Supplement: S5 Table — (A) Globetrotter analysis, (B) Optimal migration events for Treemix analysis, (C) f4 statistics, (D) Admixture graphs tested and their best error values, (E) de Novo assembly statistics, (F) Accessory genes in S. eubayanus and number of strains containing each gene, (G) Domains found in the candidate LGT in the PB-2 lineage, (H) Accessory ORFs found in the HOL lineage. (XLSX) [file pgen.1008777.s013.xlsx]

## Sheet: S5a Table 
S5a Table. Globethrotter analysis
GLOBETHROTTER analysis of admixed populations
Cluster	GLOBETHROTTER Best Guess	Parental 1	Parental 2	Parental 1 Proportion	Parental 2 Proportion	Max R2 fit	Generations since admixture event	date1.est.boot (n=20)
NoAm	one-date	PA-2	PB1-Magallanes	0.29	0.71	0.983738	2.773	2.73-2.79
KR Admixed	one-date	PB1-Karukinka	PB3-Puyehue	0.43	0.57	0.996166	7.508	7.05-7.91
GLOBETHROTTER analysis of admixed individuals
Individual	GLOBETHROTTER Best Guess	Parental 1	Parental 2	Parental 1 Proportion	Parental 2 Proportion	Max R2 fit	Generations since admixture event
CL451.4	one-date	PB1-Coyhaique	PB3-Puyehue	0.39	0.61	0.9942	6.56
CL210.1	one-date	PB3-Villarrica	PB1-Osorno Volcano	0.49	0.51	0.9926	1
P1C1	one-date	PB2-Altos de Lircay	PB1-Karukinka	0.35	0.65	0.9873	6.78
yHKS509	one-date	PB2-Altos de Lircay	PB1-Karukinka	0.39	0.61	0.9906	4.22
CL1106.1	one-date	PB1-Karukinka	PB2-Nahuelbuta	0.29	0.71	0.9143	5.88
CL1112.1	one-date	PB1-Karukinka	PB2-Nahuelbuta	0.5	0.5	0.9877	2.97
CL609.1	one-date	PB3-Villarrica	PA-2	0.36	0.64	0.999	2.92
* KR admixed corresponds to strains from Karukinka exhibiting admixed genomes

## Sheet: S5b Table 
S5b Table. Optimal migration events for Treemix analysis
Method	df	AIC	delta.aic	ChangePoints
SimpleExponential	3	49.8722	0	4
NonLinearLeastSquares	3	137.98	88.1078	4
PiecewiseLinear	5	538.317	488.445	2.2262
BentCable	6	556.613	506.741	2.24242

## Sheet: S5c Table 
S5c Table. f4 statistics
W	X	Y	Z	f4	Z.value	BABA	ABBA	nsnps
PB1	HOL	PB3	PB2	0.001293	10.109	1449	503	731599
PB1	PA	PB3	PB2	0.001215	6.906	1542	653	731599
PB1	PB2	PB3	PA	0.000919	6.021	1542	870	731599
PB1	PB3	HOL	PB2	0.000648	5.987	977	503	731599
PB1	HOL	PB3	PA	0.001164	5.236	1521	670	731599
PB1	PB3	HOL	PA	0.000351	4.383	927	670	731599
PB1	PB2	PB3	HOL	0.000645	4.182	1449	977	731599
PB1	PA	PB3	HOL	0.000812	3.534	1521	927	731599
PB1	PB3	PA	PB2	0.000297	3.434	870	653	731599
PB1	PA	HOL	PB2	0.000403	2.317	1309	1014	731599
PB1	PB2	HOL	PA	0.000274	1.361	1309	1109	731599
PB2	HOL	PB3	PA	0.000245	1.203	1232	1052	731599
PB2	PA	PB3	HOL	0.000167	0.708	1232	1109	731599
PB1	HOL	PA	PB2	0.000129	0.661	1109	1014	731599
PB2	PB3	HOL	PA	7.8e-05	0.472	1109	1052	731599

## Sheet: S5d Table 
S5d Table. Admixture graphs tested and their best error values
Model	best_error	number of admixture events	Model description
1	43.7298	0	No admixture
2	15.5231	3	Treemix 3 admixture events: PB1-HOL, PB2-HOL, PB2-PA
3	4.57543e-05	4	Adding PB1-PA to model 2
4	0.225374	3	PA admixture to ancestor of PB1-PB2-PB3, admixtures of PB1-HOL and PB2-HOL
5	5.03576	3	HOL is an hybrid of PB1 and PB2, admixtures of PB1-PA and PB2-PA
6	42.5737	3	PA is an hybrid of PB1 and PB2, admixtures of PB1-HOL and PB2-HOL
7	5.03532	3	HOL admixture to ancestor of PB1-PB2-PB3, admixtures of PB1-PA and PB2-PA

## Sheet: S5e Table 
S5e Table. de Novo assembly statistics
Isolate	total_length	ctg number	mean length	longest	N50	N50n	N70	N70n	N90	N90n
218.1	11674097	758	15401.2	414005	161909	23	95265	44	37799	81
835.1	11698184	747	15660.2	499110	129412	26	78302	49	37084	91
817.1	11709682	837	13990.1	417806	117372	29	71449	55	33958	103
815.1	11722234	934	12550.6	411821	115992	28	69886	53	31068	103
814.1	11703603	837	13982.8	499194	136086	26	81624	49	31144	97
813.1	11717211	925	12667.3	427073	125551	27	86919	49	40251	89
621.1	25765358	7540	3417.16	712510	152520	46	84742	91	6957	243
620.1	11689809	875	13359.8	409693	162912	24	95222	44	36328	83
619.1	12929762	3358	3850.44	489831	113024	30	61482	60	1948	195
606.1	11799486	1180	9999.56	507043	116022	29	67117	55	30511	106
605.1	11781392	1137	10361.8	507222	116022	30	61465	57	29687	111
916.1	12392712	2871	4316.51	537071	164127	23	94747	45	16616	97
1112.1	11739176	936	12541.9	538497	152685	22	87351	42	37748	83
1010.1	11755537	1003	11720.4	350352	112960	32	79878	57	31817	102
471.2	14106130	7836	1800.17	538482	106126	37	49643	76	359	2291
710.1	11713546	686	17075.1	357199	155171	25	94212	45	41080	80
611.1	11694438	888	13169.4	530575	197237	21	97773	38	40961	73
915.1	11733031	920	12753.3	538223	142735	25	91852	46	36844	85
1111.1	11798922	1091	10814.8	536855	163981	22	94272	41	38774	77
1009.1	11726611	976	12015	370241	140617	26	75921	50	31724	97
824.1	11740722	992	11835.4	413238	140631	24	74864	46	35108	90
450.1	11753570	972	12092.1	463172	122982	26	72465	51	30477	100
221.1	11693509	825	14174	497484	185944	22	97811	39	40884	71
715.1	11874364	1439	8251.82	539311	142478	24	82107	47	29700	93
610.1	13533602	2385	5674.47	469207	121190	30	65112	58	2914	259
910.1	11726298	879	13340.5	578580	171595	21	94355	41	38945	78
1110.1	11724182	921	12729.8	538990	182141	22	95251	41	41750	75
1008.1	11733729	920	12754	413489	127881	27	82468	49	34144	95
821.1	11669910	767	15215	491682	163952	23	95215	43	39123	79
448.1	11690330	1045	11186.9	248352	79200	52	41663	94	20945	171
220.3	11676228	754	15485.7	497651	155386	22	95568	42	37628	80
711.2	11781041	1050	11220	444101	141823	24	83132	47	35111	91
609.1	12276009	2343	5239.44	531822	129658	26	81625	50	24970	101
909.1	11678408	765	15265.9	489531	135173	24	95557	44	37809	81
1109.1	11732129	887	13226.8	576129	164261	22	89823	41	37595	79
1007.1	11733107	844	13901.8	420791	150779	25	94728	45	37693	84
810.1	11732502	998	11756	536518	143895	25	87471	47	35101	87
446.2	11765403	981	11993.3	413411	139121	26	85630	47	35889	88
248.1	11711904	817	14335.3	538609	171304	21	96582	39	40686	74
608.1	11686791	864	13526.4	413659	161955	23	94350	42	37629	82
907.1	11666226	717	16270.9	418800	161918	24	94261	45	40530	80
1108.1	11764874	999	11776.6	576125	197058	20	95934	36	40842	72
1006.1	11720666	917	12781.5	478373	121228	30	69840	54	31620	104
803.1	11736233	949	12367	620695	173358	21	97723	40	47917	72
467.2	11744912	962	12208.9	499338	113165	31	81899	55	35030	102
216.1	11677095	784	14894.2	540556	164300	21	94330	41	37072	80
706.2	11864106	1606	7387.36	587875	162157	23	87264	44	35014	86
607.1	12363096	2468	5009.36	531522	150455	24	94737	46	27685	92
906.1	11668086	707	16503.7	357663	164123	24	94741	44	37511	83
1005.1	11747358	1013	11596.6	507037	127806	25	78288	48	36341	89
816.1	11729335	863	13591.4	357662	141079	26	87471	49	38041	89
451.4	11687852	787	14851.1	539244	140048	22	88064	44	36331	86
215.1	12654849	3118	4058.64	540293	129317	26	61914	55	10268	128
705.1	11747401	960	12236.9	538785	125325	29	77118	53	35521	100
604.1	11779260	1121	10507.8	410836	131715	25	87489	48	35123	92
905.1	11683585	780	14979	489710	165115	22	97777	40	40426	76
1106.1	11724311	860	13632.9	412159	161695	24	94251	44	39932	79
1004.1	11842990	1371	8638.21	478350	129616	27	69841	51	31543	99
812.1	11785270	1153	10221.4	536076	143814	22	94827	43	37591	81
212.2	11685082	798	14643	413807	155374	24	95562	44	40622	81
704.2	11847352	1319	8982.07	587841	144357	24	87528	45	31989	90
904.1	11659320	722	16148.6	540526	150572	22	91081	43	36188	86
1003.1	14012199	2481	5647.8	320327	105481	39	51307	76	9695	186
807.1	11837815	1380	8578.13	457353	129338	26	85597	48	33009	93
449.1	11752143	1013	11601.3	621022	114864	29	74844	53	34115	101
211.3	11683239	773	15114.1	540955	164166	22	95235	42	36777	81
703.2	11762176	1083	10860.7	587841	148211	22	79309	45	32443	92
903.1	11690757	824	14187.8	621210	172111	21	96275	39	41009	72
1104.1	11674835	731	15971	539909	156874	22	96069	41	39177	76
1002.1	11751921	974	12065.6	522946	124817	27	70705	51	31703	99
804.1	11865209	1439	8245.45	536240	143901	24	91070	46	31404	90
447.3	11793870	1139	10354.6	405704	125445	28	78578	51	34348	99
210.1	11758069	1033	11382.5	506576	152518	25	88954	46	36426	86
702.1	11738068	943	12447.6	443888	146329	24	85653	47	35408	90
601.1	11705487	875	13377.7	413692	172082	22	95259	41	37782	78
902.1	11679821	755	15470	446680	177236	22	104469	39	41770	70
1101.1	11726986	827	14180.1	481424	186219	21	94903	39	37349	79
1001.1	11714249	838	13978.8	478370	129556	28	85646	50	35107	94
801.1	13796128	1947	7085.84	537857	116005	32	51469	68	4945	256
444.2	11762380	1053	11170.4	597355	121269	28	77621	53	30387	97
204.3	11670431	800	14588	413734	171414	22	95261	43	41092	79
701.1	11848820	1223	9688.32	588739	142675	23	94249	43	36735	84
yHRVM107	11611435	725	16015.8	292552	83901	44	51440	80	24056	142
yHKS509	11679559	852	13708.4	369244	113741	31	66866	57	34331	108
yHCT114	11236465	1541	7291.67	65741	13782	239	8891	441	4073	805
yHCT105	10320853	4622	2232.98	20537	3738	833	2376	1530	1115	2759
yHCT104	11441385	859	13319.4	157133	29335	130	18680	227	8007	405
yHCT99	11758653	1088	10807.6	509086	152108	26	94817	46	39506	82
yHCT96	11646162	1670	6973.75	149246	47938	74	34294	131	15550	226
yHCT94	11371558	2253	5047.3	55934	12784	279	7957	500	3479	910
yHDPN424	11652019	985	11829.5	253336	70586	52	49748	91	23623	157
yHDPN423	11690467	1014	11529.1	415146	95214	40	60040	70	26973	125
yHDPN422	11657907	972	11993.7	279656	78676	45	50492	82	23460	147
yHKS212	11678308	953	12254.3	292133	81559	45	55560	80	25357	139
yHKS211	11479116	2372	4839.42	51090	8598	379	5476	711	2460	1316
yHCT81	7715610	10994	701.8	58402	1020	1823	580	3875	277	7804
yHKS210	11978746	4806	2492.46	85342	14884	242	8660	453	3260	879
yHRVM108	11610108	1325	8762.35	168904	40862	95	28699	162	11227	285
yHCT107	11332525	1585	7149.86	63684	13566	260	8690	467	3915	839
yHCT63	9857279	9082	1085.36	67910	1824	1541	1109	2926	432	5678
yHCT72	11455086	839	13653.3	130409	27613	125	20099	221	8992	386
P1C1	11830048	1224	9665.07	505619	202170	21	107606	37	42616	70
CDFM21L.1	13980460	10143	1378.34	372852	78096	45	36582	97	250	3798

## Sheet: S5f Table 
S5f Table. Accessory genes in S. eubayanus and number of strains containing each gene.
Chromosome	Systematic Name	Gene Name	#Strains
Chr01	YLL024C	SSA2	68
Chr01	YAR027W	UIP3	80
Chr01	YPR071W		78
Chr01	YAR027W	UIP3	75
Chr01	YAR050W	FLO1	1
Chr01	YKL071W		75
Chr02	YBL017C	PEP1	73
Chr02	YMR199W	CLN1	82
Chr02	YDR382W	RPP2B	82
Chr02	YDR461C.A		81
Chr02	YDR525W.A	SNA2	82
Chr02	YDR531W	CAB1	80
Chr02	YDR532C	KRE28	80
Chr02	YMR322C	SNO4	80
Chr02	YKR039W	GAP1	80
Chr02	YLR098C	CHA4	80
Chr02	YGR295C	COS6	80
Chr02	YGR287C	IMA1	79
Chr02	YBR298C	MAL31	79
Chr03	YGL053W	PRM8	81
Chr03	YCR060W	TAH1	82
Chr03	YCR064C		82
Chr04	YDL007C.A		80
Chr04	YBR181C	RPS6B	2
Chr04	YBR231C	SWC5	82
Chr04	YBR296C	PHO89	82
Chr04	YDL235C	YPD1	82
Chr04	YDL182W	LYS20	28
Chr04	YDL160C.A		82
Chr04	YDL137W	ARF2	81
Chr04	YDL131W	LYS21	4
Chr04	YDL081C	RPP1A	82
Chr04	YDL067C	COX9	82
Chr05	YDR011W	SNQ2	71
Chr05	YEL001C	IRC22	82
Chr05	YER001W	MNN1	82
Chr05	YER002W	NOP16	82
Chr05	YER134C		82
Chr05	YPR196W		80
Chr05	YBR298C	MAL31	80
Chr05	YOL158C	ENB1	38
Chr06	YAL063C	FLO9	70
Chr06	YFR018C		82
Chr06	YHR211W	FLO5	80
Chr07	YNL134C		80
Chr07	YGL255W	ZRT1	80
Chr07	YGR169C.A		81
Chr07	YIR039C	YPS6	55
Chr07	YNL134C	NumOfGenes	80
Chr08	YOL154W	ZPS1	80
Chr08	YOR384W	FRE5	82
Chr08	YOR084W	LPX1	82
Chr08	YOR182C	RPS30B	40
Chr08	YOR328W	PDR10	13
Chr08	YOR339C	UBC11	82
Chr08	YOR382W	FIT2	82
Chr08	YOR383C	FIT3	82
Chr08	YOR384W	FRE5	82
Chr09	YIR039C	YPS6	43
Chr09	YIL164C	NIT1	82
Chr09	YIL162W	SUC2	81
Chr09	YIL161W		81
Chr09	YIL119C	RPI1	82
Chr09	YIR013C	GAT4	82
Chr09	YIR016W		82
Chr09	YIR020W.A		82
Chr10	YKL071W		34
Chr10	YAL063C	FLO9	20
Chr10	YJL188C	BUD19	82
Chr10	YJL075C	APQ13	4
Chr10	YJR012C		82
Chr10	YJR044C	VPS55	82
Chr10	YJR067C	YAE1	82
Chr10	YHR203C	RPS4B	4
Chr10	YIR039C	YPS6	79
Chr11	YKL086W	SRX1	82
Chr12	YER187W		76
Chr12	YLL058W		82
Chr12	YLL024C	SSA2	82
Chr12	YLR081W	GAL2	80
Chr12	YLR082C	SRL2	80
Chr12	YLR108C		78
Chr12	YLR141W	RRN5	81
Chr12	YLR214W	FRE1	81
Chr12	YOR182C	RPS30B	82
Chr12	YLR327C	TMA10	82
Chr12	YIR042C		76
Chr12	YBR012C		76
Chr12	YOL159C.A		76
Chr13	YGR287C	IMA1	80
Chr13	YBR297W	MALx3.2	81
Chr13	YBR298C	MAL31	81
Chr13	YBR297W	MALx3.1	81
Chr13	YML101C	CUE4	82
Chr13	YML058W	SML1	82
Chr13	YMR173W	DDR48	6
Chr13	YMR251W.A	HOR7	81
Chr14	YKL219W	COS9	81
Chr14	YNL260C		82
Chr14	YNL259C	ATX1	82
Chr14	YNL244C	SUI1	82
Chr14	YBL017C	PEP1	33
Chr14	YNR069C	BSC5	81
Chr15	YHR203C	RPS4B	2
Chr15	YDR384C	ATO3	80
Chr16	YHL047C	ARN2	41
Chr16	YBR299W	MAL32	80
Chr16	YBR297W	MAL33	81
Chr16	YJL218W		82
Chr16	YBR181C	RPS6B	2
Chr16	YBR089C.A	NHP6B	82
Chr16	YDL248W	COS7	80
Chr16	YGR295C	COS6	80
Chr16	YKR105C	VBA5	78
mtDNA	aI5	beta	49
mtDNA	Q0045	COX1	82
mtDNA	Q0085	ATP6	82
mtDNA	Q0250	COX2	82
mtDNA	Q0105	COB	19
mtDNA	Q0105	COB	82
mtDNA	aI4		77
mtDNA	Q0130	OLI1	82
G0011460.SEUB	NumOfGenes	3	1
G0011470.SEUB	NumOfGenes	7	1
G0050890.SEUB	NumOfGenes	4	1
G0050910.SEUB	NumOfGenes	8	1
G0051840.SEUB	NumOfGenes	4	3
G0051850.SEUB	NumOfGenes	6	3
G0051890.SEUB	NumOfGenes	2	2
G0051910.SEUB	NumOfGenes	2	2
G0052150.SEUB			1
G0052160.SEUB			1
G0052520.SEUB	NumOfGenes	9	9
G0052540.SEUB	NumOfGenes	9	9
G0052880.SEUB	NumOfGenes	9	9
G0053090.SEUB	NumOfGenes	9	9
G0053140.SEUB	NumOfGenes	9	9
G0053210.SEUB	NumOfGenes	9	9
G0053220.SEUB	NumOfGenes	9	9
G0053240.SEUB	NumOfGenes	9	9
G0053260.SEUB	NumOfGenes	9	9
G0053410.SEUB	NumOfGenes	9	9
G0054450.SEUB	NumOfGenes	3	3
G0054460.SEUB	NumOfGenes	4	3
G0055090.SEUB	NumOfGenes	4	1
G0055100.SEUB	NumOfGenes	3	1
G0055190.SEUB	NumOfGenes	2	1
G0055510.SEUB			1
G0055520.SEUB			1
G0055530.SEUB	NumOfGenes	2	2
G0056510.SEUB			1
G0056520.SEUB			1
G0056980.SEUB	NumOfGenes	2	2
G0057100.SEUB	NumOfGenes	2	2
G0057120.SEUB	NumOfGenes	2	2
G0057540.SEUB	NumOfGenes	3	3
G0057780.SEUB	NumOfGenes	3	2
G0057790.SEUB	NumOfGenes	2	3
G0057800.SEUB	NumOfGenes	4	4
G0057810.SEUB	NumOfGenes	5	3
G0057830.SEUB	NumOfGenes	2	2
G0057860.SEUB	NumOfGenes	2	2
G0057880.SEUB	NumOfGenes	2	2
G0057980.SEUB	NumOfGenes	6	3
G0058790.SEUB			76
G0059130.SEUB			1
G0059140.SEUB			1
G0059310.SEUB	NumOfGenes	3	3
G0059430.SEUB	NumOfGenes	3	3
G0059700.SEUB	NumOfGenes	3	18
G0060170.SEUB	NumOfGenes	2	2
G0060330.SEUB			1
G0060340.SEUB			1
G0060350.SEUB			1
G0060840.SEUB	NumOfGenes	4	2
G0061100.SEUB	NumOfGenes	5	1
G0061510.SEUB	NumOfGenes	2	2
G0062050.SEUB	NumOfGenes	97	79
G0062080.SEUB			1
G0062710.SEUB	NumOfGenes	3	3
G0062930.SEUB	NumOfGenes	13	82
G0063220.SEUB	NumOfGenes	3	3
G0063270.SEUB	NumOfGenes	2	3
G0063730.SEUB	NumOfGenes	3	3
G0064000.SEUB			1
G0064020.SEUB	NumOfGenes	5	3
G0064610.SEUB	NumOfGenes	4	3
G0065280.SEUB	NumOfGenes	53	52
G0065740.SEUB	NumOfGenes	4	3
G0066100.SEUB	NumOfGenes	97	79
G0066380.SEUB			1
G0066390.SEUB			1
G0066800.SEUB	NumOfGenes	4	3
G0066970.SEUB	NumOfGenes	4	3
G0068230.SEUB	NumOfGenes	67	56
G0068290.SEUB	NumOfGenes	4	3
G0068370.SEUB	NumOfGenes	82	70
G0068630.SEUB	NumOfGenes	2	2
G0070060.SEUB	NumOfGenes	3	3
G0070470.SEUB			1
G0070520.SEUB			1
G0070530.SEUB			1
G0070710.SEUB			3
G0070720.SEUB	NumOfGenes	3	2
G0071620.SEUB	NumOfGenes	11	6
G0071680.SEUB			1
G0071940.SEUB	NumOfGenes	13	12
G0071950.SEUB	NumOfGenes	13	12
G0072140.SEUB			1
G0072820.SEUB	NumOfGenes	58	18
G0073130.SEUB	NumOfGenes	7	82
G0073240.SEUB			14
G0073590.SEUB	NumOfGenes	3	3
G0073640.SEUB			1
G0074060.SEUB			36
G0074080.SEUB			2
G0074360.SEUB	NumOfGenes	5	1
G0074390.SEUB	NumOfGenes	3	1
G0074440.SEUB			1
G0074650.SEUB	NumOfGenes	46	38
G0074850.SEUB	NumOfGenes	3	3
G0075150.SEUB	NumOfGenes	13	12
G0075240.SEUB	NumOfGenes	12	12
G0075420.SEUB			1
G0076660.SEUB			3
G0076790.SEUB	NumOfGenes	5	1
G0077410.SEUB	NumOfGenes	6	5
G0077940.SEUB	NumOfGenes	2	3
G0078060.SEUB			1
G0078100.SEUB			1
G0078240.SEUB	NumOfGenes	3	3
G0079260.SEUB			79
G0079290.SEUB	NumOfGenes	2	7
G0079490.SEUB	NumOfGenes	3	3
G0079530.SEUB	NumOfGenes	4	3
G0079760.SEUB	NumOfGenes	2	3
G0080740.SEUB	NumOfGenes	4	1
G0080760.SEUB			4
G0080810.SEUB			42
G0080830.SEUB			62
G0080940.SEUB			1
G0081040.SEUB	NumOfGenes	7	13
G0081820.SEUB			52
G0081880.SEUB	NumOfGenes	3	60
G0081980.SEUB			1
G0082400.SEUB			5
G0082420.SEUB			1
G0083130.SEUB	NumOfGenes	2	82
G0083270.SEUB	NumOfGenes	2	40
G0083580.SEUB			68
G0083960.SEUB			39
G0083990.SEUB	NumOfGenes	9	2
G0084250.SEUB			21
G0084600.SEUB			12
G0084710.SEUB			79
G0084730.SEUB			1
G0084740.SEUB			1
G0084790.SEUB			9
G0084930.SEUB			2
G0085070.SEUB			1
G0085090.SEUB			2
G0085120.SEUB			1
G0085180.SEUB			2
G0085460.SEUB			19

## Sheet: S5g Table 
S5g Table. Domains found in candidate LGT in the PB-2 lineage
Region A order	ORF name	Identification method	Domains identified by SMART	Description
1	SEUB_G0052520.SEUB_G0052520.mRNA.1_NumOfGenes_9	Homology	PDB:4IIH	beta-glucosidase
1	SEUB_G0052520.SEUB_G0052520.mRNA.1_NumOfGenes_9	Homology	SCOP:d1fo3a_	Seven-hairpin glycosidases
2	SEUB_G0053090.SEUB_G0053090.mRNA.1_NumOfGenes_9	Homology	SCOP:d1iexa2	Beta-D-glucan exohydrolase, C-terminal domain
2	SEUB_G0053090.SEUB_G0053090.mRNA.1_NumOfGenes_9	Homology	PDB:3zz1	glycoside hydrolase family 3 beta-glucosidase
3	SEUB_G0053210.SEUB_G0053210.mRNA.1_NumOfGenes_9	Prediction	low complexity
3	SEUB_G0053210.SEUB_G0053210.mRNA.1_NumOfGenes_9	Homology	SCOP:d1iexa2	Homing endonucleases
4	SEUB_G0053220.SEUB_G0053220.mRNA.1_NumOfGenes_9	Homology	PDB:4IIH|B	beta-glucosidase
4	SEUB_G0053220.SEUB_G0053220.mRNA.1_NumOfGenes_9	Homology	SCOP:d1iexa1	Homing endonucleases
4	SEUB_G0053220.SEUB_G0053220.mRNA.1_NumOfGenes_9	Homology	SCOP:d1dfaa2	(Trans)glycosidases
5	SEUB_G0053240.SEUB_G0053240.mRNA.1_NumOfGenes_9	Homology	PDB:4IIH|B	beta-glucosidase
6	SEUB_G0053140.SEUB_G0053140.mRNA.1_NumOfGenes_9	Prediction	GAL4
6	SEUB_G0053140.SEUB_G0053140.mRNA.1_NumOfGenes_9	Prediction	Pfam:Fungal_trans	Fungal specific transcription factor domain
6	SEUB_G0053140.SEUB_G0053140.mRNA.1_NumOfGenes_9	Prediction	transmembrane region
6	SEUB_G0053140.SEUB_G0053140.mRNA.1_NumOfGenes_9	Prediction	low complexity
6	SEUB_G0053140.SEUB_G0053140.mRNA.1_NumOfGenes_9	Homology	SCOP:d2alca_	Zn2/Cys6 DNA-binding domain
6	SEUB_G0053140.SEUB_G0053140.mRNA.1_NumOfGenes_9	Homology	Blast:Fungal_trans	Fungal specific transcription factor domain
7	SEUB_G0053260.SEUB_G0053260.mRNA.1_NumOfGenes_9	Prediction	Pfam:MFS_1	putative mfs transporter protein
7	SEUB_G0053260.SEUB_G0053260.mRNA.1_NumOfGenes_9	Homology	SCOP:d1l9na1	E set domains
7	SEUB_G0053260.SEUB_G0053260.mRNA.1_NumOfGenes_9	Homology	SCOP:d1qfha1	E set domains
8	SEUB_G0052880.SEUB_G0052880.mRNA.1_NumOfGenes_9	Prediction	low complexity region
8	SEUB_G0052880.SEUB_G0052880.mRNA.1_NumOfGenes_9	Homology	SCOP:d1fgka_	Protein kinase-like (PK-like)
9	SEUB_G0053410.SEUB_G0053410.mRNA.1_NumOfGenes_9	Prediction	Pfam:Arginase
9	SEUB_G0053410.SEUB_G0053410.mRNA.1_NumOfGenes_9	Homology	PDB:5CEV|F	Arginase
9	SEUB_G0053410.SEUB_G0053410.mRNA.1_NumOfGenes_9	Homology	SCOP:d1d3va_	Arginase/deacetylase

## Sheet: S5h Table 
S5h Table . Accessory ORFs found in the HOL lineage
Accesory ORF name	Chromosome	Systematic Name	Gene Name	identity (%)	Variable ORF length	Hit length	Variable ORF aligned sequence (%)
SEUB_G0051840|SEUB_G0051840.mRNA.1_NumOfGenes_4	Chr05	YBR299W	MAL32	91.923	1758	1758	100
SEUB_G0051910|SEUB_G0051910.mRNA.1_NumOfGenes_2	Chr05	YPR196W		83.375	1239	1209	98
SEUB_G0057100|SEUB_G0057100.mRNA.1_NumOfGenes_2	Chr13	YGL258W	VEL1	88.278	273	621	100
SEUB_G0057120|SEUB_G0057120.mRNA.1_NumOfGenes_2	Chr01	YAL063C	FLO9	76.707	882	4752	83
SEUB_G0057830|SEUB_G0057830.mRNA.1_NumOfGenes_2	Chr09	YIL162W	SUC2	84.805	1599	1539	96
SEUB_G0063220|SEUB_G0063220.mRNA.1_NumOfGenes_3	Chr07	YGL255W	ZRT1	86.649	1113	1119	99
SEUB_G0063730|SEUB_G0063730.mRNA.1_NumOfGenes_3	Chr12	YLR081W	GAL2	87.108	1722	1722	100
SEUB_G0064610|SEUB_G0064610.mRNA.1_NumOfGenes_4	Chr02	YDR531W	CAB1	82.986	1104	1104	100
SEUB_G0065740|SEUB_G0065740.mRNA.1_NumOfGenes_4	Chr02	YDR532C	KRE28	77.941	1155	1155	99
SEUB_G0066800|SEUB_G0066800.mRNA.1_NumOfGenes_4	Chr14	YNR069C	BSC5	87.927	1629	2502	88
SEUB_G0066970|SEUB_G0066970.mRNA.1_NumOfGenes_4	Chr05	YGR287C	IMA1	73.077	855	1770	79
SEUB_G0073590|SEUB_G0073590.mRNA.1_NumOfGenes_3	Chr08	YOL154W	ZPS1	87.733	750	750	99
SEUB_G0074850|SEUB_G0074850.mRNA.1_NumOfGenes_3	Chr02	YBR298C	MAL31	86.211	1785	1842	99
SEUB_G0074850|SEUB_G0074850.mRNA.1_NumOfGenes_3	Chr05	YBR298C	MAL31	82.512	1785	1842	93
SEUB_G0076660|SEUB_G0076660.mRNA.1	Chr14	YNR060W	FRE4	93.961	711	2160	100
SEUB_G0077940|SEUB_G0077940.mRNA.1_NumOfGenes_2	Chr11	YOR385W		91.848	375	885	98
SEUB_G0079490|SEUB_G0079490.mRNA.1_NumOfGenes_3	Chr08	YNL134C		94.217	1131	1131	99
SEUB_G0079530|SEUB_G0079530.mRNA.1_NumOfGenes_4	Chr12	YLR082C	SRL2	85.663	849	1179	98
SEUB_G0059140|SEUB_G0059140.mRNA.1	Chr04	YBR296C	PHO89	89.583	1728	1728	99
SEUB_G0070520|SEUB_G0070520.mRNA.1	Chr07	YNL134C		83.981	852	1131	99
SEUB_G0084730|SEUB_G0084730.mRNA.1	Chr08	YNR058W	BIO3	94.688	432	1314	100
SEUB_G0084740|SEUB_G0084740.mRNA.1	Chr08	YNR058W	BIO3	94.898	294	1314	100
SEUB_G0085120|SEUB_G0085120.mRNA.1	Chr13	YBR298C	MAL31	93.452	336	1845	100
SEUB_G0085180|SEUB_G0085180.mRNA.1	Chr12	YER187W		>92	609	1053	99
SEUB_G0070530|SEUB_G0070530.mRNA.1	Chr04	YOL155C	HPF1	>86	609	2538	99
SEUB_G0071680|SEUB_G0071680.mRNA.1	Chr12	YLL058W		>93	1128	1716	100
SEUB_G0072140|SEUB_G0072140.mRNA.1	Chr04	YJL217W	REE1	>94	357	597	99
Note: The alignment of 4 ORFs is fragmented. Identity is given as greater then lowest identity value retrieved
