# Supplementary material for: An Out-of-Patagonia migration explains the worldwide diversity and distribution of Saccharomyces eubayanus lineages
Source: PLoS Genet. 2020 May 1;16(5):e1008777. doi: 10.1371/journal.pgen.1008777 (PMC7219788; doi:10.1371/journal.pgen.1008777)
Supplement: S6 Table — (A). Raw phenotypic values. (B) Phenotype's correlations and (C). Phenotype comparison across localities. (XLSX) [file pgen.1008777.s014.xlsx]

## Sheet: S6a Table
S6a Table. Phenotype data for S. eubayanus strains
			Lag Phase								µmax (OD/hr)								ODmax (OD)
Strain	Population	Location	Glu 2%-20°C	Glu 2%-25°C	Glu 2%-34°C	CuSO4 [4 µM]	NaCl [1.25 mM]	Maltosa 0.2%	Etanol 8%	Hyg [200 µg/mL]	Glu 2%-20°C	Glu 2%-25°C	Glu 2%-34°C	CuSO4 [4 µM]	NaCl [1.25 mM]	Maltosa 0.2%	Etanol 8%	Hyg [200 µg/mL]	Glu 2%-20°C	Glu 2%-25°C	Glu 2%-34°C	CuSO4 [4 µM]	NaCl [1.25 mM]	Maltosa 0.2%	Etanol 8%	Hyg [200 µg/mL]
YHRVM107	PB-h	North America	5.06278	2.35139	9.62479	1.43167	6.19333	2.395	13.3542	0.02	0.1336	0.202	0.1488	0.0764	0.0652	0.0431	0.0971	0.047	1.14267	1.09917	0.684	0.371667	0.529333	0.1535	0.517667	0.252333
YHRVM108	PB-h	North America	4.6	2.224	2.11312	1.41556	7.10222	3.77639	2.805	0.173333	0.1218	0.20364	0.090525	0.0704	0.06	0.0477	0.0877	0.0264	1.17	1.0984	0.1035	0.151667	0.521333	0.148167	0.2495	0.149
YHKS211	ADM	North America	3.73944	2.05861	1.97792	4.01889	4.37167	3.70611	3.77028	4.335	0.1972	0.317	0.25845	0.1878	0.0706	0.213	0.1076	0.104	1.233	1.0695	0.44975	1.043	0.384333	0.385833	1.0465	1.199
YHKS212	ADM	North America	3.72389	2.04833	1.84563	2.985	4	3.88417	5.74472	4.62056	0.1978	0.3282	0.26175	0.216	0.0682	0.2127	0.0971	0.1232	1.27833	1.12633	0.4235	1.05933	0.390667	0.433833	1.07117	1.21867
YHKS509	PB1	North America	3.73111	2.13028	2.20063	7.43833	4.23667	4.4525	4.38694	2.05611	0.1932	0.3382	0.231975	0.1918	0.0834	0.2281	0.1295	0.073	1.26	1.163	0.336375	1.038	0.454333	0.480667	1.0705	1.13033
CL444.2	PB1	Coyhaique	4.23867	1.76	1.73313	6.38444	5.415	3.89694	3.83111	4.31667	0.21444	0.3067	0.20805	0.188	0.1095	0.2163	0.0926	0.25155	1.1352	1.18167	0.512875	1.10467	0.2975	0.437333	0.988667	1.0226
CL446.2	PB1	Coyhaique	3.60933	2.94167	2.45562	7.44139	7.18167	3.91861	3.10444	3.26875	0.219	0.20715	0.20745	0.233	0.1269	0.2068	0.117	0.23895	1.135	1.04475	0.48325	1.0015	0.271	0.367167	1.026	1.039
CL447.3	PB1	Coyhaique	4.42	2.96625	3.44604	4.21222	5.92667	4.11417	4.57167	4.60083	0.21588	0.21525	0.115725	0.2311	0.11715	0.1991	0.1054	0.23085	1.067	1.07175	0.201	1.06233	0.3115	0.345167	1.06567	0.9608
CL448.1	PB1	Coyhaique	4.00933	2.6025	1.96521	4.11444	8.75778	3.78444	1.89111	4.12167	0.23328	0.23925	0.1842	0.226	0.1341	0.2123	0.2004	0.24	1.0974	1.06775	0.37125	1.02583	0.22725	0.348167	0.954	0.9924
CL449.1	PB1	Coyhaique	4.45067	2.46792	2.6419	4.13972	6.97375	4.02361	3.58722	4.28667	0.22848	0.22245	0.1674	0.2547	0.11595	0.2568	0.1152	0.2592	1.021	1.07425	0.271286	1.03767	0.3255	0.251167	0.975	0.8812
CL450.1	PB1	Coyhaique	3.94767	2.30125	3.02937	5.73944	9.83042	3.46361	3.04778	4.50833	0.23292	0.2367	0.179475	0.2255	0.09345	0.2335	0.1172	0.23745	1.1052	1.07925	0.4085	1.01383	0.25775	0.270333	1.09733	0.9104
CL451.4	ADM	Coyhaique	4.61967	2.49583	1.79417	4.30611	7.95583	4.24528	3.84778	4.7075	0.23976	0.2151	0.139875	0.2418	0.10815	0.2153	0.1204	0.27195	1.0484	1.07575	0.111375	0.991167	0.28025	0.309833	1.10933	0.9368
CL467.2	PB1	Coyhaique	4.015	2.71333	3.02929	7.82861	6.82333	4.03222	4.85333	4.04167	0.23892	0.25125	0.145543	0.2179	0.0993	0.2436	0.111	0.2616	1.0644	1.09	0.278857	0.986333	0.37825	0.2935	0.873	0.947
CL471.2	PB1	Coyhaique	4.19867	2.32667	2.02813	5.24083	7.13611	4.35333	3.99222	4.51042	0.21696	0.23325	0.186075	0.2034	0.14115	0.1535	0.1228	0.2343	1.1338	1.08075	0.311	0.998	0.27325	0.316333	0.65925	1.0342
CL204.3	PB3	Villarrica	4.14733	0.393333	1.37267	3.90867	3.21933	5.07567	5.26611	1.02625	0.24804	0.30072	0.12732	0.26796	0.14868	0.17808	0.1164	0.10785	1.116	1.119	0.2366	1.02875	0.3356	0.2745	0.924	0.0914
CL210.1	ADM	Villarrica	4.67667	0.729	2.04	4.6	8.38	3.89917	3.93417	5.4475	0.2322	0.34248	0.2169	0.1724	0.111	0.2183	0.152	0.22995	1.064	0.9124	0.25875	1.07833	0.2945	0.4115	1.09867	0.946
CL211.3	PB3	Villarrica	3.25367	0.449	1.44667	2.757	4.13267	5.38267	4.86208	1.80958	0.28332	0.34428	0.1416	0.3318	0.13488	0.1854	0.1095	0.1044	1.1156	1.1454	0.1844	1.048	0.4082	0.3488	0.5615	0.08
CL212.2	PB3	Villarrica	3.921	0.456667	1.489	3.03533	2.13833	4.59433	5.09833	0.996667	0.24816	0.30828	0.20388	0.30048	0.117	0.19044	0.10995	0.1308	1.1192	1.1058	0.177	1.0562	0.3782	0.3014	0.966	0.4562
CL215.1	PB3	Villarrica	2.79967	1.99722	2.17062	4.96167	5.91722	3.77639	4.17722	3.0325	0.24576	0.293	0.210675	0.1726	0.16695	0.2125	0.0993	0.2661	1.1464	1.06483	0.327	1.05833	0.33475	0.331	0.998833	1.1488
CL216.1	PB3	Villarrica	3.551	0.517	1.03	2.708	3.07167	4.885	3.45633	1.05875	0.2538	0.32796	0.22692	0.30324	0.1116	0.20388	0.09636	0.12585	1.0772	1.1084	0.2242	1.0112	0.2932	0.2772	1.0342	0.2424
CL218.1	PB3	Villarrica	3.94233	0.505	1.08433	3.008	1.99583	4.98	4.74633	1.20833	0.25404	0.32376	0.2292	0.31104	0.12744	0.19212	0.11076	0.11985	1.0864	1.0796	0.167	1.0166	0.3652	0.2906	0.968	0.0746
CL220.3	PB3	Villarrica	3.76867	0.489333	2.06433	3.36967	1.87833	4.18567	3.77125	0.892083	0.2394	0.31536	0.20616	0.32316	0.132	0.20004	0.1077	0.13245	1.1116	1.1322	0.2858	0.96	0.2988	0.2182	1.09475	0.4078
CL221.1	PB3	Villarrica	4.917	1.93528	3.59396	4.04889	6.43333	4.91528	4.57611	4.97167	0.22692	0.281	0.116325	0.159	0.10845	0.2246	0.0944	0.2331	1.0508	1.10217	0.2355	1.06267	0.3585	0.476	1.02067	0.9964
CL248.1	PB2	Villarrica	3.355	0.237333	1.42333	3.15867	3.04833	4.85467	5.59389	1.12958	0.25356	0.315	0.20232	0.3006	0.13704	0.17832	0.1112	0.1302	1.162	1.1398	0.2568	1.0954	0.3926	0.2884	0.900333	1.1316
CL601.1	PB3	Puyehue	2.87167	1.528	2.23067	2.605	4.37875	5.35458	3.64375	1.125	0.25908	0.27084	0.23208	0.3042	0.18315	0.22215	0.11355	0.1587	1.0744	1.1296	0.261	1.06675	0.21625	0.3625	0.9025	0.48025
CL604.1	PB3	Puyehue	2.893	1.73875	1.371	2.94958	4.84083	5.73208	4.52458	5.4	0.2364	0.25524	0.18456	0.31965	0.1236	0.1833	0.12375	0.0936	1.0884	1.1722	0.0994	1.10475	0.19325	0.326	0.96075	0.7885
CL607.1	PB3	Puyehue	3.88267	2.05633	1.59433	2.86083	4.29375	4.09375	6.17	5.24833	0.25704	0.31716	0.20532	0.3294	0.09975	0.1062	0.0894	0.0894	0.9296	1.0756	0.3406	1.08275	0.193	0.27375	0.857	0.095
CL608.1	PB3	Puyehue	3.42333	1.89467	1.55633	2.85667	4.99875	4.21792	4.53208	7.00667	0.22968	0.27252	0.18108	0.31005	0.1305	0.2199	0.1089	0.1688	1.0216	1.1124	0.2004	1.074	0.149	0.22625	0.98	0.675
CL609.1	ADM	Puyehue	3.34233	1.64933	2.52633	2.71625	4.61833	4.45583	3.1275	3.96667	0.2154	0.2874	0.19536	0.29895	0.1404	0.24015	0.11955	0.15	1.0158	1.0556	0.1838	1.0625	0.1775	0.2725	1.14625	0.685
CL610.1	PB3	Puyehue	2.69467	1.539	1.143	2.73833	4.62458	4.9625	3.00625	4.77833	0.2112	0.2706	0.21276	0.3012	0.13545	0.1719	0.1269	0.1548	1.0168	1.136	0.1454	1.0295	0.76625	0.5735	1.08225	0.944
CL611.1	PB3	Osorno Volcano	3.75933	1.54933	2.074	2.86875	4.60417	4.83292	3.78458	3.21056	0.2208	0.28524	0.2052	0.2955	0.13335	0.1806	0.12585	0.7732	1.0238	1.14	0.2432	1.0725	0.786	0.6555	0.84075	0.880667
CL605.1	PB1	Osorno Volcano	1.349	3.765	4.238	3.479	8.08967	2.31167	6.76133	4.90875	0.2004	0.2166	0.21624	0.25032	0.0636	0.11808	0.0768	0.1545	1.184	1.094	1.0632	1.0392	0.41	0.5074	0.807	1.2035
CL606.1	PB1	Osorno Volcano	1.371	4.46267	6.53833	3.706	10.762	6.50833	7.52333	19.1213	0.28452	0.26976	0.20676	0.258	0.04464	0.114	0.03684	0.23805	0.9856	1.0436	0.7876	0.993	0.2042	0.4728	0.223	1.02625
CL619.1	PB1	Osorno Volcano	1.11	2.727	5.05867	1.987	11.926	3.49633	5.69333	5.03833	0.23868	0.23616	0.2364	0.24732	0.06888	0.12876	0.08244	0.1581	1.2094	1.1494	1.0018	1.0456	0.3134	0.3402	0.7686	1.19325
CL620.1	PB3	Osorno Volcano	1.59467	4.43	8.177	4.15133	9.19667	6.25767	5.99767	8.43958	0.26256	0.23184	0.2316	0.24192	0.06888	0.20016	0.06696	0.14175	1.027	1.037	0.761	1.0608	0.159	0.2766	0.6362	1.19375
CL621.1	PB1	Osorno Volcano	1.36433	3.691	6.45767	0.995833	9.34833	3.89267	10.0177	7.27958	0.19896	0.216	0.22284	0.24135	0.08568	0.16704	0.07296	0.16485	1.1486	1.0518	0.9822	0.999	0.3276	0.2722	0.7588	1.18975
CL701.1	PB2	Altos de Lircay	2.30567	1.57967	1.136	2.95167	5.65	3.83	10.8983	5.04042	0.23052	0.32064	0.1806	0.26865	0.10155	0.2037	0.0891	0.19755	1.1224	1.1484	0.2676	1.16225	0.3505	0.4425	1.02975	1.10775
CL702.1	PB2	Altos de Lircay	2.16233	1.80933	1.233	2.79042	4.17167	3.63417	4.47542	1.73583	0.22956	0.32124	0.2706	0.30315	0.13755	0.22815	0.11925	0.2139	1.1494	1.1502	0.3122	1.09	0.391	0.386	1.00575	1.10275
CL703.2	PB2	Altos de Lircay	2.25833	1.80933	1.23833	2.77792	3.45083	3.5275	4.40958	2.10583	0.24576	0.32784	0.32172	0.321	0.13995	0.2265	0.1191	0.2514	1.1438	1.1304	0.3418	1.0585	0.41825	0.40175	0.994	1.08875
CL704.2	PB2	Altos de Lircay	2.07933	1.99667	1.722	2.76375	3.85417	3.50708	5.01667	2.40458	0.24324	0.31248	0.30264	0.31155	0.1416	0.2217	0.1149	0.2454	1.1786	1.1474	0.372	1.10225	0.3935	0.40375	0.983	1.10075
CL705.1	PB2	Altos de Lircay	2.378	2.09567	1.626	2.91708	3.66333	3.63667	3.58833	1.91542	0.24492	0.32328	0.25488	0.2961	0.13425	0.2379	0.1128	0.2421	1.0206	1.0952	0.242	1.02025	0.36475	0.31875	0.97575	1.0755
CL706.2	PB2	Altos de Lircay	2.38967	2.16933	1.81767	2.92542	3.36167	3.24333	4.53083	2.07167	0.23292	0.31548	0.27192	0.3072	0.14385	0.2235	0.12135	0.26595	1.1558	1.1444	0.3392	1.05125	0.416	0.42375	0.98675	1.09875
CL711.2	PB2	Altos de Lircay	2.03	1.97	1.61067	2.90917	4.12625	3.63375	5.2375	2.01917	0.24228	0.3276	0.2346	0.30045	0.1437	0.23265	0.11595	0.2439	1.1662	1.1144	0.2332	1.0955	0.416	0.4215	0.96375	1.1515
CL715.1	PB2	Altos de Lircay	2.03133	2.57867	1.47067	3.78	3.77042	3.64	10.7983	3.14	0.2994	0.36204	0.22152	0.28725	0.1107	0.25785	0.08415	0.22845	1.1118	1.0968	0.2432	1.0815	0.274	0.54275	0.931	1.0745
CL710.1	PB2	Altos de Lircay	2.38433	2.149	1.21867	3.25083	4.70708	4.14333	4.57833	2.15667	0.24936	0.3426	0.3096	0.288	0.12915	0.24255	0.1017	0.23325	1.088	1.0924	0.3338	1.01725	0.32825	0.42225	1.0085	1.0845
CL801.1	PB1	Karukinka	2.604	1.80267	1.766	2.78542	3.96333	3.73042	5.46	2.49292	0.22992	0.31392	0.26412	0.27585	0.10125	0.1779	0.1119	0.2337	1.0642	1.1532	0.4104	1.088	0.378	0.302	1.15925	1.123
CL804.1	ADM	Karukinka	2.19233	1.601	1.37633	3.73792	3.07708	3.42042	5.7675	2.42333	0.22068	0.31632	0.22524	0.27255	0.12135	0.20625	0.1119	0.2241	0.99	1.0712	0.2452	1.019	0.409	0.25125	1.03075	1.06675
CL807.1	ADM	Karukinka	2.35033	1.62133	1.58767	2.7125	2.87167	3.30917	2.74667	2.24792	0.24168	0.3114	0.09336	0.27735	0.126	0.2229	0.06465	0.25095	1.0298	1.1472	0.1124	1.14175	0.36275	0.3285	0.893	1.111
CL812.1	PB1	Karukinka	1.853	1.704	1.72533	3.40208	5.33542	3.74958	6.49583	2.54333	0.23148	0.3282	0.18864	0.288	0.1131	0.2259	0.10995	0.2223	1.034	1.0888	0.1744	1.05	0.29025	0.404	1.066	1.07175
CL803.1	ADM	Karukinka	3.72867	0.385333	1.46833	3.722	1.72133	4.94333	7.11067	0.917083	0.25344	0.309	0.18072	0.26628	0.11412	0.17064	0.09744	0.1002	1.145	1.0796	0.2416	1.0666	0.388	0.3218	0.8568	0.05875
CL810.1	ADM	Karukinka	3.344	0.400667	1.92667	4.18367	2.42333	4.97933	5.54583	0.875417	0.2406	0.32148	0.18612	0.29016	0.13704	0.15648	0.10455	0.17115	1.099	1.0422	0.2868	1.017	0.398	0.2868	1.003	0.08525
CL816.1	PB1	Karukinka	4.414	0.889	2.89967	3.01067	2.61667	5.97367	4.37133	1.03833	0.237	0.29232	0.19764	0.3144	0.13416	0.17844	0.10056	0.1386	1.1204	1.1378	0.3512	1.0764	0.4018	0.3116	1.0036	0.5375
CL821.1	ADM	Karukinka	4.23767	1.60433	2.14067	3.92333	2.11433	6.37933	5.29233	1.06625	0.23232	0.27936	0.195	0.31956	0.12708	0.17376	0.10044	0.1215	1.1102	1.1286	0.3486	1.0246	0.4138	0.264	0.8884	0.0825
CL824.1	PB1	Karukinka	3.536	0.538	1.882	4.03667	4.035	5.60867	7.31	0.85	0.24348	0.30876	0.15372	0.26256	0.13308	0.189	0.1047	0.096	1.1502	1.0898	0.1658	1.0318	0.3964	0.2938	0.9105	0.0545
CL1001.1	PB1	Torres del Paine	1.36467	3.75833	7.85933	8.45267	10.4937	4.81267	4.545	13.6762	0.2808	0.25668	0.18024	0.22224	0.11172	0.19524	0.08676	0.14295	0.9844	0.9548	0.8816	1.024	0.2308	0.2422	0.8816	1.1475
CL1002.1	PB1	Torres del Paine	1.112	3.95333	7.40567	2.71233	10.37	5.105	3.549	26.1117	0.27276	0.28368	0.17196	0.23736	0.0954	0.12948	0.09396	0.213	1.0984	1.0656	0.896	1.0874	0.1704	0.2598	0.896	1.03875
CL1003.1	PB1	Torres del Paine	1.36867	4.47767	9.245	7.255	8.72067	5.79433	4.20567	11.5717	0.27612	0.24876	0.19488	0.22596	0.09096	0.20784	0.10332	0.14505	1.068	1.0664	0.8622	1.0892	0.2178	0.198	0.8622	1.23025
CL1004.1	PB1	Torres del Paine	1.12333	3.929	19.187	9.58958	9.69	5.62367	3.00467	20.0242	0.28092	0.28884	0.44304	0.22845	0.11064	0.21876	0.09444	0.12315	1.089	1.068	0.8248	0.94975	0.2186	0.289	0.8248	0.8655
CL1005.1	PB1	Torres del Paine	1.67133	5.12767	8.71667	9.39367	12.6557	7.61067	5.01733	36.7071	0.2688	0.28104	0.18576	0.24504	0.06852	0.1872	0.09564	0.1299	1.0462	0.94	0.8952	0.967	0.1392	0.253	0.8952	0.942
CL1006.1	PB1	Torres del Paine	1.45667	4.036	9.643	9.52875	9.17867	5.87167	3.85967	18.3304	0.24084	0.26688	0.18192	0.2181	0.0972	0.20088	0.08016	0.1221	1.1118	1.0726	0.8104	0.99125	0.2254	0.302	0.8104	0.97325
CL1007.1	PB1	Torres del Paine	1.18767	3.85333	7.273	7.05583	9.935	6.55767	3.981	13.9921	0.31584	0.28944	0.14688	0.23655	0.07488	0.21636	0.0828	0.1524	1.0542	0.9832	0.8424	1.09375	0.1606	0.2336	0.8424	1.20525
CL1008.1	PB1	Torres del Paine	1.09767	3.80367	7.24567	3.09767	9.48	7.85167	4.05	19.5842	0.27924	0.29544	0.17184	0.2406	0.084	0.2256	0.08904	0.1452	1.0934	1.0234	0.8936	1.0368	0.163	0.2312	0.8936	0.922
CL1009.1	PB1	Torres del Paine	1.48233	3.81067	14.215	7.11	9.798	6.67767	4.34133	8.04667	0.2694	0.27984	0.2352	0.2244	0.08232	0.20448	0.07872	0.14775	1.0824	1.0426	0.8512	1.0944	0.228	0.2586	0.8512	1.15925
CL1010.1	PB1	Nahuelbuta	2.73833	3.51767	1.836	6.18917	3.83067	2.932	3.023	1.27792	0.22428	0.39504	0.25596	0.3207	0.1716	0.18804	0.13524	0.19245	0.9852	0.9662	0.7662	1.19475	0.181	0.3474	0.759	1.03075
CL1101.1	PB2	Nahuelbuta	2.235	2.63533	2.06708	16.7746	5.53933	3.44633	4.623	1.04417	0.2562	0.35076	0.2934	0.24795	0.27552	0.2418	0.10344	0.1941	0.9522	0.8572	0.4135	0.3535	0.1774	0.3666	0.6762	0.923
CL1104.1	PB3	Nahuelbuta	2.233	2.029	1.89067	3.04133	3.76167	2.46733	2.89267	1.29708	0.26436	0.32352	0.29016	0.32808	0.19284	0.23016	0.15168	0.1947	0.91	0.9846	0.3086	0.933	0.3136	0.2854	0.9154	0.90675
CL1105.1	UVA	Nahuelbuta	1.77633	2.36567	2.62583	3.31933	12.1997	2.77633	3.26	2.71667	0.22908	0.27732	0.2514	0.2352	0.50532	0.18396	0.13668	0.1414	0.9322	0.8894	0.38675	0.9902	0.0982	0.3776	0.9416	0.830667
CL1106.1	ADM	Nahuelbuta	1.54967	2.402	2.26933	4.646	3.03533	2.441	2.54933	0.955	0.2418	0.34608	0.21312	0.25236	0.20208	0.20112	0.14928	0.20025	0.9482	0.916	0.185	1.0296	0.2932	0.2764	0.7914	0.95875
CL1108.1	PB2	Nahuelbuta	1.644	2.11467	2.26633	3.32667	3.43933	2.57533	3.60033	1.39875	0.27852	0.34704	0.24156	0.2898	0.18552	0.22728	0.13668	0.20985	0.96	0.9428	0.2242	1.0192	0.3616	0.2766	0.916	0.98975
CL1109.1	PB2	Nahuelbuta	1.684	2.334	2.01083	4.78833	4.20467	2.60367	4.11167	1.19083	0.27888	0.32184	0.26955	0.297	0.15132	0.23484	0.1452	0.20565	0.8248	0.8854	0.353	0.71325	0.2174	0.2422	0.8854	0.9885
CL1110.1	PB3	Nahuelbuta	1.65633	1.998	1.71333	4.03433	1.97542	2.34167	2.52533	1.04917	0.25668	0.31368	0.21228	0.25992	0.14205	0.201	0.17916	0.1767	1.0162	0.9754	0.2136	1.035	0.334	0.317	0.8406	1.02975
CL1111.1	PB2	Nahuelbuta	1.635	2.15933	1.815	4.1875	4.23467	2.47167	3.036	1.20583	0.26928	0.31212	0.27555	0.2904	0.21504	0.23952	0.1614	0.20295	0.972	0.8714	0.35025	0.817	0.2504	0.2658	0.9864	1.0115
CL1112.1	ADM	Nahuelbuta	2.02033	2.66467	1.72	3.13933	2.694	2.23367	2.768	1.18083	0.26904	0.32208	0.24276	0.2946	0.1548	0.2118	0.15468	0.1725	1.0094	0.9374	0.2894	1.0032	0.3052	0.3264	0.9996	0.9985
CL902.1	PB3	Choshuenco	4.38867	3.13139	4.12367	5.21367	10.4863	6.923	8.522	2.825	0.20856	0.3149	0.20604	0.20796	0.04464	0.23256	0.12396	0.28065	0.8712	0.948	0.3378	1.005	0.2042	0.314	1.0514	1.01875
CL903.1	PB3	Choshuenco	2.366	2.13639	4.255	5.43	11.436	3.04233	7.32667	1.96958	0.23928	0.3148	0.22056	0.2346	0.06888	0.22548	0.1638	0.28905	1.0232	0.979333	0.265	1.0012	0.3134	0.3008	0.9048	1.0915
CL904.1	PB3	Choshuenco	3.69167	2.27083	3.20567	6.931	9.19733	3.495	7.945	2.62417	0.1956	0.2942	0.19464	0.20916	0.06888	0.2016	0.13692	0.3033	1.017	1.00117	0.4842	1.0114	0.159	0.3366	0.9508	1.03
CL905.1	PB3	Choshuenco	2.32567	2.16389	4.3	6.91367	9.07567	2.91367	8.66	2.06958	0.24588	0.3131	0.18864	0.22356	0.08568	0.2124	0.18072	0.2685	1.0564	0.990667	0.2368	1.0198	0.3276	0.3116	0.9472	1.04725
CL906.1	PB3	Choshuenco	3.45133	2.04444	2.95133	6.66767	10.4943	2.686	6.842	2.15083	0.20988	0.2925	0.20052	0.20172	0.11172	0.21444	0.14424	0.29475	1.0444	0.9995	0.4058	1.0218	0.2308	0.3024	1.0018	0.99075
CL907.1	PB3	Choshuenco	2.637	1.91306	4.23	7.66267	10.4967	2.93567	6.12167	1.91542	0.24012	0.3083	0.20784	0.20928	0.0954	0.19872	0.12924	0.26625	1.0506	1.01183	0.2772	1.0668	0.1704	0.3184	0.96	1.0445
CL909.1	PB3	Choshuenco	2.922	2.13861	3.24367	7.389	8.88467	3.08867	5.702	2.06542	0.1872	0.2857	0.20868	0.2154	0.09096	0.19668	0.1176	0.27075	1.089	0.994833	0.5108	1.006	0.2178	0.2806	1.0262	1.046
CL910.1	PB2	Choshuenco	2.812	1.98111	2.20033	3.32767	9.903	2.95233	4.766	2.20958	0.28464	0.3301	0.24468	0.22596	0.11064	0.23688	0.1392	0.3021	0.96	1.0445	0.3578	1.0958	0.2186	0.3684	1.0388	1.0325
CL915.1	PB2	Choshuenco	2.87267	2.12222	2.07467	6.27033	12.75	3.15333	14.9277	2.245	0.21336	0.308	0.21192	0.20796	0.06852	0.22428	0.17076	0.29655	1.0572	1.02617	0.5272	0.9904	0.1392	0.29	0.9352	1.077
CL916.1	PB3	Choshuenco	3.093	2.15361	3.057	6.17967	9.38233	3.07533	4.09833	2.21389	0.23916	0.3095	0.21156	0.21948	0.09708	0.20664	0.12948	0.2882	1.0678	1.02133	0.3104	1.0754	0.2254	0.2842	1.0672	1.06567
CL813.1	PB1	Magallanes	2.43067	2.246	1.35292	1.65167	4.90333	2.773	2.38167	1.535	0.23592	0.3126	0.18135	0.3354	0.12768	0.19992	0.10764	0.16635	0.9136	0.802	0.16725	0.9414	0.1958	0.3224	0.3424	0.9245
CL814.1	PB1	Magallanes	2.51633	2.707	2.687	1.611	3.111	2.42	3.02133	2.42542	0.2484	0.3126	0.22464	0.29232	0.15408	0.15336	0.15312	0.16635	0.9706	0.9084	0.5208	1.0624	0.2438	0.3496	0.7848	0.94275
CL815.1	PB1	Magallanes	2.95933	2.79933	2.29375	1.603	5.10067	2.99533	2.794	1.285	0.25536	0.2988	0.2472	0.34044	0.12048	0.19008	0.12576	0.18255	0.8178	0.8586	0.2355	1.0014	0.192	0.3598	0.8838	0.97225
CL817.1	PB1	Magallanes	1.89833	2.97167	1.62958	1.64633	5.525	3.099	3.19667	1.3925	0.25836	0.35952	0.24195	0.35616	0.2094	0.18996	0.13248	0.2208	0.9026	0.8282	0.2345	1.0654	0.1728	0.2864	0.7996	0.91275
CL835.1	PB1	Magallanes	3.79567	2.27444	3.17267	8.243	10.1547	3.33367	3.832	2.11958	0.19836	0.2843	0.20004	0.19296	0.07488	0.20964	0.12756	0.27225	1.121	1.03433	0.2986	1.0066	0.1606	0.308	1.0328	1.053
CBS12357T	PB-h	Argentina	2.40767	2.54333	2.54458	2.64067	7.85944	5.319	5.09133	2.98625	0.348	0.30864	0.26295	0.3168	0.114	0.16656	0.10608	0.3309	0.7914	1.0024	0.3595	0.9544	0.25	0.358	1.1258	0.783
Phenotypic Variance %			38.1542	46.2766	91.7003	54.9019	48.9881	30.9878	45.9399	132.545	13.5819	13.5473	24.2788	20.7962	46.3805	19.344	23.6877	45.2621	8.71206	8.25018	61.3753	14.8101	39.6315	25.8564	18.8561	37.4323

## Sheet: S6b Table
S6b Table. Phenotype's correlations
Lag Phase	P-value
	Glu 2%-20°C	Glu 2%-25°C	Glu 2%-34°C	CuSO4 [4 µM]	NaCl [1.25 mM]	Maltosa 0.2%	Etanol 8%	Hyg [200 µg/mL]
Glu 2%-20°C		5.72165e-08	0.000698448	0.543537	0.0328216	0.926974	0.670744	4.77765e-05
Glu 2%-25°C	5.72165e-08		8.32667e-14	0.00461091	1.02772e-10	0.0653968	0.870873	2.96874e-13
Glu 2%-34°C	0.000698448	8.32667e-14		0.0477417	1.02587e-09	2.39192e-05	0.0991354	9.86087e-11
CuSO4 [4 µM]	0.543537	0.00461091	0.0477417		1.483e-07	0.7756	0.238776	0.215062
NaCl [1.25 mM]	0.0328216	1.02772e-10	1.02587e-09	1.483e-07		0.110783	0.0238575	1.58744e-07
Maltosa 0.2%	0.926974	0.0653968	2.39192e-05	0.7756	0.110783		0.953805	2.88895e-09
Etanol 8%	0.670744	0.870873	0.0991354	0.238776	0.0238575	0.953805		0.684208
Hyg [200 µg/mL]	4.77765e-05	2.96874e-13	9.86087e-11	0.215062	1.58744e-07	2.88895e-09	0.684208
	Pearson r'
	Glu 2%-20°C	Glu 2%-25°C	Glu 2%-34°C	CuSO4 [4 µM]	NaCl [1.25 mM]	Maltosa 0.2%	Etanol 8%	Hyg [200 µg/mL]
Glu 2%-20°C		-0.537178	-0.352722	-0.0652457	-0.226484	0.00985426	0.0456856	-0.417101
Glu 2%-25°C	-0.537178		0.689076	0.297669	0.618801	0.196179	-0.017476	0.67783
Glu 2%-34°C	-0.352722	0.689076		0.210462	0.591633	0.431771	0.175921	0.619266
CuSO4 [4 µM]	-0.0652457	0.297669	0.210462		0.522719	-0.0306421	0.126157	0.132709
NaCl [1.25 mM]	-0.226484	0.618801	0.591633	0.522719		0.170207	0.239388	0.52166
Maltosa 0.2%	0.00985426	0.196179	0.431771	-0.0306421	0.170207		0.00622851	0.57853
Etanol 8%	0.0456856	-0.017476	0.175921	0.126157	0.239388	0.00622851		-0.0437103
Hyg [200 µg/mL]	-0.417101	0.67783	0.619266	0.132709	0.52166	0.57853	-0.0437103
mmax	P value
	Glu 2%-20°C	Glu 2%-25°C	Glu 2%-34°C	CuSO4 [4 µM]	NaCl [1.25 mM]	Maltosa 0.2%	Etanol 8%	Hyg [200 µg/mL]
Glu 2%-20°C		3.82997e-06	0.0189627	7.96918e-13	0.000372242	3.57637e-06	0.476516	0.0820593
Glu 2%-25°C	3.82997e-06		1.19088e-08	3.5477e-08	2.33306e-05	3.54234e-07	0.0284548	0.443172
Glu 2%-34°C	0.0189627	1.19088e-08		3.39239e-06	0.00897211	0.00104162	0.0285866	0.0685818
CuSO4 [4 µM]	7.96918e-13	3.5477e-08	3.39239e-06		6.45106e-09	0.000174149	0.776646	0.451487
NaCl [1.25 mM]	0.000372242	2.33306e-05	0.00897211	6.45106e-09		2.98326e-05	2.13577e-06	0.143425
Maltosa 0.2%	3.57637e-06	3.54234e-07	0.00104162	0.000174149	2.98326e-05		0.000365964	3.41244e-06
Etanol 8%	0.476516	0.0284548	0.0285866	0.776646	2.13577e-06	0.000365964		0.00473295
Hyg [200 µg/mL]	0.0820593	0.443172	0.0685818	0.451487	0.143425	3.41244e-06	0.00473295
ODmax	Pearson r'
	Glu 2%-20°C	Glu 2%-25°C	Glu 2%-34°C	CuSO4 [4 µM]	NaCl [1.25 mM]	Maltosa 0.2%	Etanol 8%	Hyg [200 µg/mL]
Glu 2%-20°C		0.38049	0.198812	0.559637	0.297687	0.381569	-0.0608778	0.148011
Glu 2%-25°C	0.38049		0.46029	0.446694	0.350529	0.415925	0.18589	0.0655652
Glu 2%-34°C	0.198812	0.46029		0.382399	0.220891	0.275218	0.185739	0.154934
CuSO4 [4 µM]	0.559637	0.446694	0.382399		0.467673	0.313176	0.0242782	0.0643784
NaCl [1.25 mM]	0.297687	0.350529	0.220891	0.467673		0.346209	0.38957	0.124744
Maltosa 0.2%	0.381569	0.415925	0.275218	0.313176	0.346209		0.298043	0.382306
Etanol 8%	-0.0608778	0.18589	0.185739	0.0242782	0.38957	0.298043		0.238276
Hyg [200 µg/mL]	0.148011	0.0655652	0.154934	0.0643784	0.124744	0.382306	0.238276
	P value
	Glu 2%-20°C	Glu 2%-25°C	Glu 2%-34°C	CuSO4 [4 µM]	NaCl [1.25 mM]	Maltosa 0.2%	Etanol 8%	Hyg [200 µg/mL]
Glu 2%-20°C		4.66294e-14	0.206343	0.160049	0.000254776	0.207325	0.522544	0.713679
Glu 2%-25°C	4.66294e-14		0.383378	0.00309951	2.87457e-07	0.0285928	0.0596108	0.07692
Glu 2%-34°C	0.206343	0.383378		0.597964	0.00712377	0.219783	0.0190974	0.000984648
CuSO4 [4 µM]	0.160049	0.00309951	0.597964		0.468365	0.00230281	9.19581e-08	0.0170564
NaCl [1.25 mM]	0.000254776	2.87457e-07	0.00712377	0.468365		0.000103092	0.846572	0.0346515
Maltosa 0.2%	0.207325	0.0285928	0.219783	0.00230281	0.000103092		0.147494	0.0100689
Etanol 8%	0.522544	0.0596108	0.0190974	9.19581e-08	0.846572	0.147494		0.109892
Hyg [200 µg/mL]	0.713679	0.07692	0.000984648	0.0170564	0.0346515	0.0100689	0.109892
	Pearson r'
	Glu 2%-20°C	Glu 2%-25°C	Glu 2%-34°C	CuSO4 [4 µM]	NaCl [1.25 mM]	Maltosa 0.2%	Etanol 8%	Hyg [200 µg/mL]
Glu 2%-20°C		0.694075	0.135246	0.150197	0.378507	0.134956	0.0686699	-0.0394357
Glu 2%-25°C	0.694075		-0.0935181	0.31013	0.512261	0.232141	0.20047	-0.188477
Glu 2%-34°C	0.135246	-0.0935181		0.0566529	-0.283379	-0.131365	-0.248035	0.343425
CuSO4 [4 µM]	0.150197	0.31013	0.0566529		-0.0778487	0.319118	0.530059	0.252322
NaCl [1.25 mM]	0.378507	0.512261	-0.283379	-0.0778487		0.399953	0.0208022	-0.224225
Maltosa 0.2%	0.134956	0.232141	-0.131365	0.319118	0.399953		0.154795	0.27148
Etanol 8%	0.0686699	0.20047	-0.248035	0.530059	0.0208022	0.154795		0.170626
Hyg [200 µg/mL]	-0.0394357	-0.188477	0.343425	0.252322	-0.224225	0.27148	0.170626

## Sheet: S6c Table
S6c Table. Phenotype comparison across localities for umax.
	Number of Phenotypes	8
	Number of comparisons per phenotype	55
	Alpha	0.05
	Tukey's multiple comparisons test	Mean Diff,	95,00% CI of diff,	Significant?	Summary	Adjusted P Value
	Glu 2%-20°C
	Villarrica vs. North America	-0.336	-3,468 to 2,796	No	ns	>0,9999
	Coyahique vs. North America	-0.001111	-3,19 to 3,188	No	ns	>0,9999
	Puyehue vs. North America	-0.9883	-4,451 to 2,474	No	ns	0.9978
	Altos de Lircay vs. North America	-1.946	-5,135 to 1,244	No	ns	0.6693
	Torres del Paine vs. North America	-2.852	-6,041 to 0,3369	No	ns	0.1287
	Osorno Volcano vs. North America	-2.413	-5,876 to 1,049	No	ns	0.4686
	Karukinka vs. North America	-1.031	-4,22 to 2,158	No	ns	0.994
	Choshuenco vs. North America	-1.114	-4,246 to 2,018	No	ns	0.9873
	Nahuelbuta vs. North America	-2.252	-5,384 to 0,8797	No	ns	0.4192
	Magallanes vs. North America	-1.448	-5,064 to 2,168	No	ns	0.9698
	Coyahique vs. Villarrica	0.3349	-2,292 to 2,962	No	ns	>0,9999
	Puyehue vs. Villarrica	-0.6523	-3,605 to 2,3	No	ns	0.9998
	Altos de Lircay vs. Villarrica	-1.61	-4,237 to 1,018	No	ns	0.6634
	Torres del Paine vs. Villarrica	-2.516	-5,143 to 0,1108	No	ns	0.0744
	Osorno Volcano vs. Villarrica	-2.077	-5,03 to 0,8752	No	ns	0.4538
	Karukinka vs. Villarrica	-0.6951	-3,322 to 1,932	No	ns	0.9989
	Choshuenco vs. Villarrica	-0.778	-3,335 to 1,779	No	ns	0.9963
	Nahuelbuta vs. Villarrica	-1.916	-4,473 to 0,641	No	ns	0.3548
	Magallanes vs. Villarrica	-1.112	-4,244 to 2,02	No	ns	0.9874
	Puyehue vs. Coyahique	-0.9872	-4,001 to 2,026	No	ns	0.9933
	Altos de Lircay vs. Coyahique	-1.944	-4,64 to 0,7509	No	ns	0.4141
	Torres del Paine vs. Coyahique	-2.851	-5,546 to -0,1558	Yes	*	0.0279
	Osorno Volcano vs. Coyahique	-2.412	-5,426 to 0,6012	No	ns	0.2582
	Karukinka vs. Coyahique	-1.03	-3,725 to 1,665	No	ns	0.9783
	Choshuenco vs. Coyahique	-1.113	-3,74 to 1,514	No	ns	0.9555
	Nahuelbuta vs. Coyahique	-2.251	-4,878 to 0,3762	No	ns	0.1729
	Magallanes vs. Coyahique	-1.447	-4,636 to 1,742	No	ns	0.9304
	Altos de Lircay vs. Puyehue	-0.9572	-3,971 to 2,056	No	ns	0.9948
	Torres del Paine vs. Puyehue	-1.864	-4,877 to 1,15	No	ns	0.6502
	Osorno Volcano vs. Puyehue	-1.425	-4,726 to 1,876	No	ns	0.9495
	Karukinka vs. Puyehue	-0.04278	-3,056 to 2,971	No	ns	>0,9999
	Choshuenco vs. Puyehue	-0.1257	-3,078 to 2,827	No	ns	>0,9999
	Nahuelbuta vs. Puyehue	-1.264	-4,216 to 1,689	No	ns	0.9523
	Magallanes vs. Puyehue	-0.4597	-3,922 to 3,003	No	ns	>0,9999
	Torres del Paine vs. Altos de Lircay	-0.9067	-3,602 to 1,789	No	ns	0.9917
	Osorno Volcano vs. Altos de Lircay	-0.4678	-3,481 to 2,546	No	ns	>0,9999
	Karukinka vs. Altos de Lircay	0.9144	-1,781 to 3,61	No	ns	0.9912
	Choshuenco vs. Altos de Lircay	0.8316	-1,796 to 3,459	No	ns	0.9949
	Nahuelbuta vs. Altos de Lircay	-0.3064	-2,934 to 2,321	No	ns	>0,9999
	Magallanes vs. Altos de Lircay	0.4976	-2,692 to 3,687	No	ns	>0,9999
	Osorno Volcano vs. Torres del Paine	0.4389	-2,575 to 3,452	No	ns	>0,9999
	Karukinka vs. Torres del Paine	1.821	-0,8742 to 4,516	No	ns	0.5179
	Choshuenco vs. Torres del Paine	1.738	-0,8888 to 4,365	No	ns	0.5505
	Nahuelbuta vs. Torres del Paine	0.6002	-2,027 to 3,227	No	ns	0.9997
	Magallanes vs. Torres del Paine	1.404	-1,785 to 4,593	No	ns	0.9425
	Karukinka vs. Osorno Volcano	1.382	-1,631 to 4,396	No	ns	0.9255
	Choshuenco vs. Osorno Volcano	1.299	-1,653 to 4,252	No	ns	0.9427
	Nahuelbuta vs. Osorno Volcano	0.1613	-2,791 to 3,114	No	ns	>0,9999
	Magallanes vs. Osorno Volcano	0.9653	-2,497 to 4,428	No	ns	0.9982
	Choshuenco vs. Karukinka	-0.08289	-2,71 to 2,544	No	ns	>0,9999
	Nahuelbuta vs. Karukinka	-1.221	-3,848 to 1,406	No	ns	0.9192
	Magallanes vs. Karukinka	-0.4169	-3,606 to 2,772	No	ns	>0,9999
	Nahuelbuta vs. Choshuenco	-1.138	-3,695 to 1,419	No	ns	0.9384
	Magallanes vs. Choshuenco	-0.334	-3,466 to 2,798	No	ns	>0,9999
	Magallanes vs. Nahuelbuta	0.804	-2,328 to 3,936	No	ns	0.9991
	Glu 2%-25°C
	Villarrica vs. North America	-1.389	-4,521 to 1,743	No	ns	0.9398
	Coyahique vs. North America	0.3469	-2,842 to 3,536	No	ns	>0,9999
	Puyehue vs. North America	-0.427	-3,889 to 3,035	No	ns	>0,9999
	Altos de Lircay vs. North America	-0.1431	-3,332 to 3,046	No	ns	>0,9999
	Torres del Paine vs. North America	1.921	-1,268 to 5,11	No	ns	0.6861
	Osorno Volcano vs. North America	1.276	-2,186 to 4,739	No	ns	0.9834
	Karukinka vs. North America	-0.9909	-4,18 to 2,198	No	ns	0.9956
	Choshuenco vs. North America	0.042	-3,09 to 3,174	No	ns	>0,9999
	Nahuelbuta vs. North America	0.26	-2,872 to 3,392	No	ns	>0,9999
	Magallanes vs. North America	0.438	-3,178 to 4,054	No	ns	>0,9999
	Coyahique vs. Villarrica	1.736	-0,8912 to 4,363	No	ns	0.5526
	Puyehue vs. Villarrica	0.962	-1,991 to 3,915	No	ns	0.9936
	Altos de Lircay vs. Villarrica	1.246	-1,381 to 3,873	No	ns	0.9086
	Torres del Paine vs. Villarrica	3.31	0,6833 to 5,937	Yes	**	0.0026
	Osorno Volcano vs. Villarrica	2.665	-0,2872 to 5,618	No	ns	0.1201
	Karukinka vs. Villarrica	0.3981	-2,229 to 3,025	No	ns	>0,9999
	Choshuenco vs. Villarrica	1.431	-1,126 to 3,988	No	ns	0.7751
	Nahuelbuta vs. Villarrica	1.649	-0,908 to 4,206	No	ns	0.5896
	Magallanes vs. Villarrica	1.827	-1,305 to 4,959	No	ns	0.7272
	Puyehue vs. Coyahique	-0.7739	-3,787 to 2,24	No	ns	0.9991
	Altos de Lircay vs. Coyahique	-0.49	-3,185 to 2,205	No	ns	>0,9999
	Torres del Paine vs. Coyahique	1.574	-1,121 to 4,27	No	ns	0.7256
	Osorno Volcano vs. Coyahique	0.9294	-2,084 to 3,943	No	ns	0.9959
	Karukinka vs. Coyahique	-1.338	-4,033 to 1,358	No	ns	0.8806
	Choshuenco vs. Coyahique	-0.3049	-2,932 to 2,322	No	ns	>0,9999
	Nahuelbuta vs. Coyahique	-0.08689	-2,714 to 2,54	No	ns	>0,9999
	Magallanes vs. Coyahique	0.09111	-3,098 to 3,28	No	ns	>0,9999
	Altos de Lircay vs. Puyehue	0.2839	-2,73 to 3,297	No	ns	>0,9999
	Torres del Paine vs. Puyehue	2.348	-0,6651 to 5,362	No	ns	0.2961
	Osorno Volcano vs. Puyehue	1.703	-1,598 to 5,004	No	ns	0.8517
	Karukinka vs. Puyehue	-0.5639	-3,577 to 2,45	No	ns	>0,9999
	Choshuenco vs. Puyehue	0.469	-2,484 to 3,422	No	ns	>0,9999
	Nahuelbuta vs. Puyehue	0.687	-2,266 to 3,64	No	ns	0.9996
	Magallanes vs. Puyehue	0.865	-2,597 to 4,327	No	ns	0.9993
	Torres del Paine vs. Altos de Lircay	2.064	-0,6309 to 4,76	No	ns	0.3216
	Osorno Volcano vs. Altos de Lircay	1.419	-1,594 to 4,433	No	ns	0.9123
	Karukinka vs. Altos de Lircay	-0.8478	-3,543 to 1,848	No	ns	0.9952
	Choshuenco vs. Altos de Lircay	0.1851	-2,442 to 2,812	No	ns	>0,9999
	Nahuelbuta vs. Altos de Lircay	0.4031	-2,224 to 3,03	No	ns	>0,9999
	Magallanes vs. Altos de Lircay	0.5811	-2,608 to 3,77	No	ns	>0,9999
	Osorno Volcano vs. Torres del Paine	-0.645	-3,658 to 2,368	No	ns	0.9998
	Karukinka vs. Torres del Paine	-2.912	-5,608 to -0,2169	Yes	*	0.0219
	Choshuenco vs. Torres del Paine	-1.879	-4,506 to 0,7477	No	ns	0.4274
	Nahuelbuta vs. Torres del Paine	-1.661	-4,288 to 0,9657	No	ns	0.6185
	Magallanes vs. Torres del Paine	-1.483	-4,672 to 1,706	No	ns	0.9188
	Karukinka vs. Osorno Volcano	-2.267	-5,281 to 0,7462	No	ns	0.3486
	Choshuenco vs. Osorno Volcano	-1.234	-4,187 to 1,718	No	ns	0.9593
	Nahuelbuta vs. Osorno Volcano	-1.016	-3,969 to 1,936	No	ns	0.9901
	Magallanes vs. Osorno Volcano	-0.8383	-4,301 to 2,624	No	ns	0.9995
	Choshuenco vs. Karukinka	1.033	-1,594 to 3,66	No	ns	0.9734
	Nahuelbuta vs. Karukinka	1.251	-1,376 to 3,878	No	ns	0.9063
	Magallanes vs. Karukinka	1.429	-1,76 to 4,618	No	ns	0.9357
	Nahuelbuta vs. Choshuenco	0.218	-2,339 to 2,775	No	ns	>0,9999
	Magallanes vs. Choshuenco	0.396	-2,736 to 3,528	No	ns	>0,9999
	Magallanes vs. Nahuelbuta	0.178	-2,954 to 3,31	No	ns	>0,9999
	Glu 2%-34°C
	Villarrica vs. North America	-1.782	-4,914 to 1,35	No	ns	0.7567
	Coyahique vs. North America	-1.093	-4,282 to 2,096	No	ns	0.9904
	Puyehue vs. North America	-1.815	-5,278 to 1,647	No	ns	0.8384
	Altos de Lircay vs. North America	-2.099	-5,288 to 1,09	No	ns	0.5589
	Torres del Paine vs. North America	4.722	1,533 to 7,912	Yes	***	0.0001
	Osorno Volcano vs. North America	1.873	-1,589 to 5,335	No	ns	0.8099
	Karukinka vs. North America	-1.686	-4,876 to 1,503	No	ns	0.831
	Choshuenco vs. North America	-0.188	-3,32 to 2,944	No	ns	>0,9999
	Nahuelbuta vs. North America	-1.529	-4,661 to 1,603	No	ns	0.8914
	Magallanes vs. North America	-1.326	-4,942 to 2,29	No	ns	0.984
	Coyahique vs. Villarrica	0.6889	-1,938 to 3,316	No	ns	0.9989
	Puyehue vs. Villarrica	-0.03333	-2,986 to 2,919	No	ns	>0,9999
	Altos de Lircay vs. Villarrica	-0.3167	-2,944 to 2,31	No	ns	>0,9999
	Torres del Paine vs. Villarrica	6.504	3,877 to 9,132	Yes	****	<0,0001
	Osorno Volcano vs. Villarrica	3.655	0,7024 to 6,608	Yes	**	0.0034
	Karukinka vs. Villarrica	0.09556	-2,532 to 2,723	No	ns	>0,9999
	Choshuenco vs. Villarrica	1.594	-0,963 to 4,151	No	ns	0.6392
	Nahuelbuta vs. Villarrica	0.253	-2,304 to 2,81	No	ns	>0,9999
	Magallanes vs. Villarrica	0.456	-2,676 to 3,588	No	ns	>0,9999
	Puyehue vs. Coyahique	-0.7222	-3,736 to 2,291	No	ns	0.9995
	Altos de Lircay vs. Coyahique	-1.006	-3,701 to 1,69	No	ns	0.9818
	Torres del Paine vs. Coyahique	5.816	3,12 to 8,511	Yes	****	<0,0001
	Osorno Volcano vs. Coyahique	2.966	-0,04734 to 5,98	No	ns	0.0581
	Karukinka vs. Coyahique	-0.5933	-3,289 to 2,102	No	ns	0.9998
	Choshuenco vs. Coyahique	0.9051	-1,722 to 3,532	No	ns	0.99
	Nahuelbuta vs. Coyahique	-0.4359	-3,063 to 2,191	No	ns	>0,9999
	Magallanes vs. Coyahique	-0.2329	-3,422 to 2,956	No	ns	>0,9999
	Altos de Lircay vs. Puyehue	-0.2833	-3,297 to 2,73	No	ns	>0,9999
	Torres del Paine vs. Puyehue	6.538	3,524 to 9,551	Yes	****	<0,0001
	Osorno Volcano vs. Puyehue	3.688	0,3873 to 6,989	Yes	*	0.0146
	Karukinka vs. Puyehue	0.1289	-2,885 to 3,142	No	ns	>0,9999
	Choshuenco vs. Puyehue	1.627	-1,325 to 4,58	No	ns	0.7913
	Nahuelbuta vs. Puyehue	0.2863	-2,666 to 3,239	No	ns	>0,9999
	Magallanes vs. Puyehue	0.4893	-2,973 to 3,952	No	ns	>0,9999
	Torres del Paine vs. Altos de Lircay	6.821	4,126 to 9,516	Yes	****	<0,0001
	Osorno Volcano vs. Altos de Lircay	3.972	0,9582 to 6,985	Yes	**	0.0012
	Karukinka vs. Altos de Lircay	0.4122	-2,283 to 3,108	No	ns	>0,9999
	Choshuenco vs. Altos de Lircay	1.911	-0,7164 to 4,538	No	ns	0.4013
	Nahuelbuta vs. Altos de Lircay	0.5697	-2,057 to 3,197	No	ns	0.9998
	Magallanes vs. Altos de Lircay	0.7727	-2,416 to 3,962	No	ns	0.9995
	Osorno Volcano vs. Torres del Paine	-2.849	-5,863 to 0,164	No	ns	0.0831
	Karukinka vs. Torres del Paine	-6.409	-9,104 to -3,714	Yes	****	<0,0001
	Choshuenco vs. Torres del Paine	-4.91	-7,538 to -2,283	Yes	****	<0,0001
	Nahuelbuta vs. Torres del Paine	-6.251	-8,879 to -3,624	Yes	****	<0,0001
	Magallanes vs. Torres del Paine	-6.048	-9,238 to -2,859	Yes	****	<0,0001
	Karukinka vs. Osorno Volcano	-3.559	-6,573 to -0,546	Yes	**	0.0069
	Choshuenco vs. Osorno Volcano	-2.061	-5,014 to 0,8916	No	ns	0.4664
	Nahuelbuta vs. Osorno Volcano	-3.402	-6,355 to -0,4494	Yes	**	0.0098
	Magallanes vs. Osorno Volcano	-3.199	-6,661 to 0,2632	No	ns	0.1004
	Choshuenco vs. Karukinka	1.498	-1,129 to 4,126	No	ns	0.7539
	Nahuelbuta vs. Karukinka	0.1574	-2,47 to 2,785	No	ns	>0,9999
	Magallanes vs. Karukinka	0.3604	-2,829 to 3,55	No	ns	>0,9999
	Nahuelbuta vs. Choshuenco	-1.341	-3,898 to 1,216	No	ns	0.8382
	Magallanes vs. Choshuenco	-1.138	-4,27 to 1,994	No	ns	0.9851
	Magallanes vs. Nahuelbuta	0.203	-2,929 to 3,335	No	ns	>0,9999
	CuSO4 [4 µM]
	Villarrica vs. North America	0.097	-3,035 to 3,229	No	ns	>0,9999
	Coyahique vs. North America	2.029	-1,16 to 5,218	No	ns	0.6098
	Puyehue vs. North America	-0.67	-4,132 to 2,792	No	ns	>0,9999
	Altos de Lircay vs. North America	-0.4522	-3,641 to 2,737	No	ns	>0,9999
	Torres del Paine vs. North America	3.673	0,4842 to 6,862	Yes	**	0.0098
	Osorno Volcano vs. North America	-0.5933	-4,056 to 2,869	No	ns	>0,9999
	Karukinka vs. North America	0.04111	-3,148 to 3,23	No	ns	>0,9999
	Choshuenco vs. North America	6.751	3,619 to 9,883	Yes	****	<0,0001
	Nahuelbuta vs. North America	1.885	-1,247 to 5,017	No	ns	0.6873
	Magallanes vs. North America	3.796	0,1799 to 7,412	Yes	*	0.0303
	Coyahique vs. Villarrica	1.932	-0,6952 to 4,559	No	ns	0.3839
	Puyehue vs. Villarrica	-0.767	-3,72 to 2,186	No	ns	0.999
	Altos de Lircay vs. Villarrica	-0.5492	-3,176 to 2,078	No	ns	0.9999
	Torres del Paine vs. Villarrica	3.576	0,9493 to 6,203	Yes	***	0.0007
	Osorno Volcano vs. Villarrica	-0.6903	-3,643 to 2,262	No	ns	0.9996
	Karukinka vs. Villarrica	-0.05589	-2,683 to 2,571	No	ns	>0,9999
	Choshuenco vs. Villarrica	6.654	4,097 to 9,211	Yes	****	<0,0001
	Nahuelbuta vs. Villarrica	1.788	-0,769 to 4,345	No	ns	0.4636
	Magallanes vs. Villarrica	3.699	0,5673 to 6,831	Yes	**	0.0069
	Puyehue vs. Coyahique	-2.699	-5,712 to 0,3146	No	ns	0.1274
	Altos de Lircay vs. Coyahique	-2.481	-5,176 to 0,2142	No	ns	0.1034
	Torres del Paine vs. Coyahique	1.644	-1,051 to 4,34	No	ns	0.6692
	Osorno Volcano vs. Coyahique	-2.622	-5,636 to 0,3912	No	ns	0.1561
	Karukinka vs. Coyahique	-1.988	-4,683 to 0,7075	No	ns	0.3795
	Choshuenco vs. Coyahique	4.722	2,095 to 7,349	Yes	****	<0,0001
	Nahuelbuta vs. Coyahique	-0.1439	-2,771 to 2,483	No	ns	>0,9999
	Magallanes vs. Coyahique	1.767	-1,422 to 4,956	No	ns	0.7857
	Altos de Lircay vs. Puyehue	0.2178	-2,796 to 3,231	No	ns	>0,9999
	Torres del Paine vs. Puyehue	4.343	1,33 to 7,357	Yes	***	0.0002
	Osorno Volcano vs. Puyehue	0.07667	-3,224 to 3,378	No	ns	>0,9999
	Karukinka vs. Puyehue	0.7111	-2,302 to 3,725	No	ns	0.9996
	Choshuenco vs. Puyehue	7.421	4,468 to 10,37	Yes	****	<0,0001
	Nahuelbuta vs. Puyehue	2.555	-0,3976 to 5,508	No	ns	0.162
	Magallanes vs. Puyehue	4.466	1,004 to 7,928	Yes	**	0.0017
	Torres del Paine vs. Altos de Lircay	4.126	1,43 to 6,821	Yes	****	<0,0001
	Osorno Volcano vs. Altos de Lircay	-0.1411	-3,155 to 2,872	No	ns	>0,9999
	Karukinka vs. Altos de Lircay	0.4933	-2,202 to 3,189	No	ns	>0,9999
	Choshuenco vs. Altos de Lircay	7.203	4,576 to 9,83	Yes	****	<0,0001
	Nahuelbuta vs. Altos de Lircay	2.337	-0,2898 to 4,964	No	ns	0.1337
	Magallanes vs. Altos de Lircay	4.248	1,059 to 7,437	Yes	***	0.001
	Osorno Volcano vs. Torres del Paine	-4.267	-7,28 to -1,253	Yes	***	0.0003
	Karukinka vs. Torres del Paine	-3.632	-6,328 to -0,9369	Yes	***	0.0008
	Choshuenco vs. Torres del Paine	3.078	0,4506 to 5,705	Yes	**	0.0078
	Nahuelbuta vs. Torres del Paine	-1.788	-4,415 to 0,8387	No	ns	0.5061
	Magallanes vs. Torres del Paine	0.1227	-3,066 to 3,312	No	ns	>0,9999
	Karukinka vs. Osorno Volcano	0.6344	-2,379 to 3,648	No	ns	0.9998
	Choshuenco vs. Osorno Volcano	7.344	4,392 to 10,3	Yes	****	<0,0001
	Nahuelbuta vs. Osorno Volcano	2.478	-0,4742 to 5,431	No	ns	0.1968
	Magallanes vs. Osorno Volcano	4.389	0,9271 to 7,852	Yes	**	0.0023
	Choshuenco vs. Karukinka	6.71	4,083 to 9,337	Yes	****	<0,0001
	Nahuelbuta vs. Karukinka	1.844	-0,7832 to 4,471	No	ns	0.4576
	Magallanes vs. Karukinka	3.755	0,5658 to 6,944	Yes	**	0.0072
	Nahuelbuta vs. Choshuenco	-4.866	-7,423 to -2,309	Yes	****	<0,0001
	Magallanes vs. Choshuenco	-2.955	-6,087 to 0,1767	No	ns	0.0845
	Magallanes vs. Nahuelbuta	1.911	-1,221 to 5,043	No	ns	0.6689
	NaCl [1.25 mM]
	Villarrica vs. North America	-1.158	-4,29 to 1,974	No	ns	0.983
	Coyahique vs. North America	2.154	-1,035 to 5,344	No	ns	0.5181
	Puyehue vs. North America	-0.555	-4,017 to 2,907	No	ns	>0,9999
	Altos de Lircay vs. North America	-1.097	-4,286 to 2,092	No	ns	0.9902
	Torres del Paine vs. North America	4.857	1,668 to 8,046	Yes	****	<0,0001
	Osorno Volcano vs. North America	3.808	0,3461 to 7,271	Yes	*	0.0177
	Karukinka vs. North America	-2.051	-5,24 to 1,138	No	ns	0.5936
	Choshuenco vs. North America	5.031	1,899 to 8,163	Yes	****	<0,0001
	Nahuelbuta vs. North America	-0.689	-3,821 to 2,443	No	ns	0.9998
	Magallanes vs. North America	0.578	-3,038 to 4,194	No	ns	>0,9999
	Coyahique vs. Villarrica	3.312	0,6854 to 5,94	Yes	**	0.0026
	Puyehue vs. Villarrica	0.603	-2,35 to 3,556	No	ns	0.9999
	Altos de Lircay vs. Villarrica	0.06133	-2,566 to 2,688	No	ns	>0,9999
	Torres del Paine vs. Villarrica	6.015	3,388 to 8,642	Yes	****	<0,0001
	Osorno Volcano vs. Villarrica	4.966	2,014 to 7,919	Yes	****	<0,0001
	Karukinka vs. Villarrica	-0.8931	-3,52 to 1,734	No	ns	0.991
	Choshuenco vs. Villarrica	6.189	3,632 to 8,746	Yes	****	<0,0001
	Nahuelbuta vs. Villarrica	0.469	-2,088 to 3,026	No	ns	>0,9999
	Magallanes vs. Villarrica	1.736	-1,396 to 4,868	No	ns	0.7853
	Puyehue vs. Coyahique	-2.709	-5,723 to 0,304	No	ns	0.1238
	Altos de Lircay vs. Coyahique	-3.251	-5,946 to -0,5558	Yes	**	0.0051
	Torres del Paine vs. Coyahique	2.702	0,006909 to 5,398	Yes	*	0.0488
	Osorno Volcano vs. Coyahique	1.654	-1,36 to 4,667	No	ns	0.7956
	Karukinka vs. Coyahique	-4.206	-6,901 to -1,51	Yes	****	<0,0001
	Choshuenco vs. Coyahique	2.877	0,2495 to 5,504	Yes	*	0.0187
	Nahuelbuta vs. Coyahique	-2.843	-5,471 to -0,2164	Yes	*	0.0215
	Magallanes vs. Coyahique	-1.576	-4,766 to 1,613	No	ns	0.8833
	Altos de Lircay vs. Puyehue	-0.5417	-3,555 to 2,472	No	ns	>0,9999
	Torres del Paine vs. Puyehue	5.412	2,398 to 8,425	Yes	****	<0,0001
	Osorno Volcano vs. Puyehue	4.363	1,062 to 7,664	Yes	**	0.0011
	Karukinka vs. Puyehue	-1.496	-4,51 to 1,517	No	ns	0.8804
	Choshuenco vs. Puyehue	5.586	2,633 to 8,539	Yes	****	<0,0001
	Nahuelbuta vs. Puyehue	-0.134	-3,087 to 2,819	No	ns	>0,9999
	Magallanes vs. Puyehue	1.133	-2,329 to 4,595	No	ns	0.9933
	Torres del Paine vs. Altos de Lircay	5.953	3,258 to 8,649	Yes	****	<0,0001
	Osorno Volcano vs. Altos de Lircay	4.905	1,892 to 7,918	Yes	****	<0,0001
	Karukinka vs. Altos de Lircay	-0.9544	-3,65 to 1,741	No	ns	0.9877
	Choshuenco vs. Altos de Lircay	6.128	3,501 to 8,755	Yes	****	<0,0001
	Nahuelbuta vs. Altos de Lircay	0.4077	-2,219 to 3,035	No	ns	>0,9999
	Magallanes vs. Altos de Lircay	1.675	-1,514 to 4,864	No	ns	0.8371
	Osorno Volcano vs. Torres del Paine	-1.048	-4,062 to 1,965	No	ns	0.9893
	Karukinka vs. Torres del Paine	-6.908	-9,603 to -4,212	Yes	****	<0,0001
	Choshuenco vs. Torres del Paine	0.1743	-2,453 to 2,801	No	ns	>0,9999
	Nahuelbuta vs. Torres del Paine	-5.546	-8,173 to -2,919	Yes	****	<0,0001
	Magallanes vs. Torres del Paine	-4.279	-7,468 to -1,09	Yes	***	0.0009
	Karukinka vs. Osorno Volcano	-5.859	-8,873 to -2,846	Yes	****	<0,0001
	Choshuenco vs. Osorno Volcano	1.223	-1,73 to 4,175	No	ns	0.9618
	Nahuelbuta vs. Osorno Volcano	-4.497	-7,45 to -1,545	Yes	****	<0,0001
	Magallanes vs. Osorno Volcano	-3.23	-6,693 to 0,2319	No	ns	0.0928
	Choshuenco vs. Karukinka	7.082	4,455 to 9,709	Yes	****	<0,0001
	Nahuelbuta vs. Karukinka	1.362	-1,265 to 3,989	No	ns	0.8478
	Magallanes vs. Karukinka	2.629	-0,56 to 5,818	No	ns	0.2192
	Nahuelbuta vs. Choshuenco	-5.72	-8,277 to -3,163	Yes	****	<0,0001
	Magallanes vs. Choshuenco	-4.453	-7,585 to -1,321	Yes	***	0.0003
	Magallanes vs. Nahuelbuta	1.267	-1,865 to 4,399	No	ns	0.9675
	Maltosa 0.2%
	Villarrica vs. North America	1.012	-2,12 to 4,144	No	ns	0.994
	Coyahique vs. North America	0.336	-2,853 to 3,525	No	ns	>0,9999
	Puyehue vs. North America	1.158	-2,305 to 4,62	No	ns	0.9921
	Altos de Lircay vs. North America	-0.0006667	-3,19 to 3,188	No	ns	>0,9999
	Torres del Paine vs. North America	2.567	-0,622 to 5,756	No	ns	0.2506
	Osorno Volcano vs. North America	0.906	-2,556 to 4,368	No	ns	0.999
	Karukinka vs. North America	1.033	-2,156 to 4,222	No	ns	0.9939
	Choshuenco vs. North America	-0.217	-3,349 to 2,915	No	ns	>0,9999
	Nahuelbuta vs. North America	-1.015	-4,147 to 2,117	No	ns	0.9938
	Magallanes vs. North America	-0.72	-4,336 to 2,896	No	ns	>0,9999
	Coyahique vs. Villarrica	-0.676	-3,303 to 1,951	No	ns	0.9991
	Puyehue vs. Villarrica	0.1457	-2,807 to 3,098	No	ns	>0,9999
	Altos de Lircay vs. Villarrica	-1.013	-3,64 to 1,614	No	ns	0.9769
	Torres del Paine vs. Villarrica	1.555	-1,072 to 4,182	No	ns	0.709
	Osorno Volcano vs. Villarrica	-0.106	-3,059 to 2,847	No	ns	>0,9999
	Karukinka vs. Villarrica	0.02067	-2,606 to 2,648	No	ns	>0,9999
	Choshuenco vs. Villarrica	-1.229	-3,786 to 1,328	No	ns	0.901
	Nahuelbuta vs. Villarrica	-2.027	-4,584 to 0,53	No	ns	0.2717
	Magallanes vs. Villarrica	-1.732	-4,864 to 1,4	No	ns	0.7877
	Puyehue vs. Coyahique	0.8217	-2,192 to 3,835	No	ns	0.9985
	Altos de Lircay vs. Coyahique	-0.3367	-3,032 to 2,359	No	ns	>0,9999
	Torres del Paine vs. Coyahique	2.231	-0,4642 to 4,926	No	ns	0.214
	Osorno Volcano vs. Coyahique	0.57	-2,443 to 3,583	No	ns	>0,9999
	Karukinka vs. Coyahique	0.6967	-1,999 to 3,392	No	ns	0.9991
	Choshuenco vs. Coyahique	-0.553	-3,18 to 2,074	No	ns	0.9998
	Nahuelbuta vs. Coyahique	-1.351	-3,978 to 1,276	No	ns	0.8544
	Magallanes vs. Coyahique	-1.056	-4,245 to 2,133	No	ns	0.9927
	Altos de Lircay vs. Puyehue	-1.158	-4,172 to 1,855	No	ns	0.9774
	Torres del Paine vs. Puyehue	1.409	-1,604 to 4,423	No	ns	0.9159
	Osorno Volcano vs. Puyehue	-0.2517	-3,553 to 3,049	No	ns	>0,9999
	Karukinka vs. Puyehue	-0.125	-3,138 to 2,888	No	ns	>0,9999
	Choshuenco vs. Puyehue	-1.375	-4,327 to 1,578	No	ns	0.9183
	Nahuelbuta vs. Puyehue	-2.173	-5,125 to 0,7799	No	ns	0.3829
	Magallanes vs. Puyehue	-1.878	-5,34 to 1,585	No	ns	0.8075
	Torres del Paine vs. Altos de Lircay	2.568	-0,1275 to 5,263	No	ns	0.0779
	Osorno Volcano vs. Altos de Lircay	0.9067	-2,107 to 3,92	No	ns	0.9966
	Karukinka vs. Altos de Lircay	1.033	-1,662 to 3,729	No	ns	0.9778
	Choshuenco vs. Altos de Lircay	-0.2163	-2,843 to 2,411	No	ns	>0,9999
	Nahuelbuta vs. Altos de Lircay	-1.014	-3,641 to 1,613	No	ns	0.9767
	Magallanes vs. Altos de Lircay	-0.7193	-3,908 to 2,47	No	ns	0.9997
	Osorno Volcano vs. Torres del Paine	-1.661	-4,675 to 1,352	No	ns	0.7912
	Karukinka vs. Torres del Paine	-1.534	-4,23 to 1,161	No	ns	0.7561
	Choshuenco vs. Torres del Paine	-2.784	-5,411 to -0,157	Yes	*	0.0273
	Nahuelbuta vs. Torres del Paine	-3.582	-6,209 to -0,955	Yes	***	0.0006
	Magallanes vs. Torres del Paine	-3.287	-6,476 to -0,09797	Yes	*	0.0369
	Karukinka vs. Osorno Volcano	0.1267	-2,887 to 3,14	No	ns	>0,9999
	Choshuenco vs. Osorno Volcano	-1.123	-4,076 to 1,83	No	ns	0.9791
	Nahuelbuta vs. Osorno Volcano	-1.921	-4,874 to 1,032	No	ns	0.5763
	Magallanes vs. Osorno Volcano	-1.626	-5,088 to 1,836	No	ns	0.9138
	Choshuenco vs. Karukinka	-1.25	-3,877 to 1,377	No	ns	0.9069
	Nahuelbuta vs. Karukinka	-2.048	-4,675 to 0,5794	No	ns	0.2958
	Magallanes vs. Karukinka	-1.753	-4,942 to 1,436	No	ns	0.7942
	Nahuelbuta vs. Choshuenco	-0.798	-3,355 to 1,759	No	ns	0.9954
	Magallanes vs. Choshuenco	-0.503	-3,635 to 2,629	No	ns	>0,9999
	Magallanes vs. Nahuelbuta	0.295	-2,837 to 3,427	No	ns	>0,9999
	Etanol 8%
	Villarrica vs. North America	-1.463	-4,595 to 1,669	No	ns	0.9166
	Coyahique vs. North America	-2.432	-5,621 to 0,7571	No	ns	0.3281
	Puyehue vs. North America	-1.845	-5,308 to 1,617	No	ns	0.8239
	Altos de Lircay vs. North America	-0.062	-3,251 to 3,127	No	ns	>0,9999
	Torres del Paine vs. North America	-1.95	-5,139 to 1,239	No	ns	0.6663
	Osorno Volcano vs. North America	0.6163	-2,846 to 4,079	No	ns	>0,9999
	Karukinka vs. North America	-0.4442	-3,633 to 2,745	No	ns	>0,9999
	Choshuenco vs. North America	1.48	-1,652 to 4,612	No	ns	0.9105
	Nahuelbuta vs. North America	-2.773	-5,905 to 0,3587	No	ns	0.1383
	Magallanes vs. North America	-2.968	-6,584 to 0,6481	No	ns	0.2248
	Coyahique vs. Villarrica	-0.969	-3,596 to 1,658	No	ns	0.9833
	Puyehue vs. Villarrica	-0.3823	-3,335 to 2,57	No	ns	>0,9999
	Altos de Lircay vs. Villarrica	1.401	-1,226 to 4,028	No	ns	0.8234
	Torres del Paine vs. Villarrica	-0.4868	-3,114 to 2,14	No	ns	>0,9999
	Osorno Volcano vs. Villarrica	2.079	-0,8732 to 5,032	No	ns	0.4523
	Karukinka vs. Villarrica	1.019	-1,608 to 3,646	No	ns	0.9759
	Choshuenco vs. Villarrica	2.943	0,386 to 5,5	Yes	**	0.0099
	Nahuelbuta vs. Villarrica	-1.31	-3,867 to 1,247	No	ns	0.8574
	Magallanes vs. Villarrica	-1.505	-4,637 to 1,627	No	ns	0.901
	Puyehue vs. Coyahique	0.5867	-2,427 to 3,6	No	ns	>0,9999
	Altos de Lircay vs. Coyahique	2.37	-0,3253 to 5,065	No	ns	0.1453
	Torres del Paine vs. Coyahique	0.4822	-2,213 to 3,178	No	ns	>0,9999
	Osorno Volcano vs. Coyahique	3.048	0,03488 to 6,062	Yes	*	0.0446
	Karukinka vs. Coyahique	1.988	-0,7075 to 4,683	No	ns	0.3795
	Choshuenco vs. Coyahique	3.912	1,285 to 6,539	Yes	****	<0,0001
	Nahuelbuta vs. Coyahique	-0.341	-2,968 to 2,286	No	ns	>0,9999
	Magallanes vs. Coyahique	-0.536	-3,725 to 2,653	No	ns	>0,9999
	Altos de Lircay vs. Puyehue	1.783	-1,23 to 4,797	No	ns	0.7093
	Torres del Paine vs. Puyehue	-0.1044	-3,118 to 2,909	No	ns	>0,9999
	Osorno Volcano vs. Puyehue	2.462	-0,8394 to 5,763	No	ns	0.3622
	Karukinka vs. Puyehue	1.401	-1,612 to 4,415	No	ns	0.9189
	Choshuenco vs. Puyehue	3.325	0,3728 to 6,278	Yes	*	0.0132
	Nahuelbuta vs. Puyehue	-0.9277	-3,88 to 2,025	No	ns	0.9952
	Magallanes vs. Puyehue	-1.123	-4,585 to 2,34	No	ns	0.9938
	Torres del Paine vs. Altos de Lircay	-1.888	-4,583 to 0,8075	No	ns	0.461
	Osorno Volcano vs. Altos de Lircay	0.6783	-2,335 to 3,692	No	ns	0.9997
	Karukinka vs. Altos de Lircay	-0.3822	-3,078 to 2,313	No	ns	>0,9999
	Choshuenco vs. Altos de Lircay	1.542	-1,085 to 4,169	No	ns	0.7196
	Nahuelbuta vs. Altos de Lircay	-2.711	-5,338 to -0,08393	Yes	*	0.0364
	Magallanes vs. Altos de Lircay	-2.906	-6,095 to 0,2831	No	ns	0.1119
	Osorno Volcano vs. Torres del Paine	2.566	-0,4473 to 5,58	No	ns	0.1799
	Karukinka vs. Torres del Paine	1.506	-1,19 to 4,201	No	ns	0.7772
	Choshuenco vs. Torres del Paine	3.43	0,8027 to 6,057	Yes	**	0.0014
	Nahuelbuta vs. Torres del Paine	-0.8232	-3,45 to 1,804	No	ns	0.9953
	Magallanes vs. Torres del Paine	-1.018	-4,207 to 2,171	No	ns	0.9945
	Karukinka vs. Osorno Volcano	-1.061	-4,074 to 1,953	No	ns	0.9883
	Choshuenco vs. Osorno Volcano	0.8637	-2,089 to 3,816	No	ns	0.9973
	Nahuelbuta vs. Osorno Volcano	-3.389	-6,342 to -0,4368	Yes	*	0.0103
	Magallanes vs. Osorno Volcano	-3.584	-7,047 to -0,1221	Yes	*	0.0352
	Choshuenco vs. Karukinka	1.924	-0,7028 to 4,551	No	ns	0.3902
	Nahuelbuta vs. Karukinka	-2.329	-4,956 to 0,2983	No	ns	0.1372
	Magallanes vs. Karukinka	-2.524	-5,713 to 0,6654	No	ns	0.2741
	Nahuelbuta vs. Choshuenco	-4.253	-6,81 to -1,696	Yes	****	<0,0001
	Magallanes vs. Choshuenco	-4.448	-7,58 to -1,316	Yes	***	0.0003
	Magallanes vs. Nahuelbuta	-0.195	-3,327 to 2,937	No	ns	>0,9999
	Hyg [200 µg/mL]
	Villarrica vs. North America	-0.084	-3,216 to 3,048	No	ns	>0,9999
	Coyahique vs. North America	2.021	-1,168 to 5,21	No	ns	0.6152
	Puyehue vs. North America	2.348	-1,114 to 5,81	No	ns	0.512
	Altos de Lircay vs. North America	0.2691	-2,92 to 3,458	No	ns	>0,9999
	Torres del Paine vs. North America	16.43	13,24 to 19,62	Yes	****	<0,0001
	Osorno Volcano vs. North America	5.758	2,296 to 9,22	Yes	****	<0,0001
	Karukinka vs. North America	-0.6353	-3,824 to 2,554	No	ns	>0,9999
	Choshuenco vs. North America	-0.012	-3,144 to 3,12	No	ns	>0,9999
	Nahuelbuta vs. North America	-0.909	-4,041 to 2,223	No	ns	0.9975
	Magallanes vs. North America	-0.488	-4,104 to 3,128	No	ns	>0,9999
	Coyahique vs. Villarrica	2.105	-0,5217 to 4,732	No	ns	0.2566
	Puyehue vs. Villarrica	2.432	-0,5206 to 5,385	No	ns	0.2203
	Altos de Lircay vs. Villarrica	0.3531	-2,274 to 2,98	No	ns	>0,9999
	Torres del Paine vs. Villarrica	16.51	13,89 to 19,14	Yes	****	<0,0001
	Osorno Volcano vs. Villarrica	5.842	2,889 to 8,795	Yes	****	<0,0001
	Karukinka vs. Villarrica	-0.5513	-3,178 to 2,076	No	ns	0.9999
	Choshuenco vs. Villarrica	0.072	-2,485 to 2,629	No	ns	>0,9999
	Nahuelbuta vs. Villarrica	-0.825	-3,382 to 1,732	No	ns	0.9941
	Magallanes vs. Villarrica	-0.404	-3,536 to 2,728	No	ns	>0,9999
	Puyehue vs. Coyahique	0.3267	-2,687 to 3,34	No	ns	>0,9999
	Altos de Lircay vs. Coyahique	-1.752	-4,448 to 0,9431	No	ns	0.5775
	Torres del Paine vs. Coyahique	14.41	11,71 to 17,1	Yes	****	<0,0001
	Osorno Volcano vs. Coyahique	3.737	0,7232 to 6,75	Yes	**	0.0033
	Karukinka vs. Coyahique	-2.657	-5,352 to 0,03865	No	ns	0.0574
	Choshuenco vs. Coyahique	-2.033	-4,66 to 0,5937	No	ns	0.3061
	Nahuelbuta vs. Coyahique	-2.93	-5,557 to -0,3033	Yes	*	0.0149
	Magallanes vs. Coyahique	-2.509	-5,698 to 0,6798	No	ns	0.2822
	Altos de Lircay vs. Puyehue	-2.079	-5,092 to 0,9346	No	ns	0.4851
	Torres del Paine vs. Puyehue	14.08	11,07 to 17,09	Yes	****	<0,0001
	Osorno Volcano vs. Puyehue	3.41	0,1089 to 6,711	Yes	*	0.036
	Karukinka vs. Puyehue	-2.983	-5,997 to 0,03012	No	ns	0.0551
	Choshuenco vs. Puyehue	-2.36	-5,313 to 0,5926	No	ns	0.2602
	Nahuelbuta vs. Puyehue	-3.257	-6,21 to -0,3044	Yes	*	0.0171
	Magallanes vs. Puyehue	-2.836	-6,298 to 0,6262	No	ns	0.2274
	Torres del Paine vs. Altos de Lircay	16.16	13,46 to 18,86	Yes	****	<0,0001
	Osorno Volcano vs. Altos de Lircay	5.489	2,475 to 8,502	Yes	****	<0,0001
	Karukinka vs. Altos de Lircay	-0.9044	-3,6 to 1,791	No	ns	0.9919
	Choshuenco vs. Altos de Lircay	-0.2811	-2,908 to 2,346	No	ns	>0,9999
	Nahuelbuta vs. Altos de Lircay	-1.178	-3,805 to 1,449	No	ns	0.9354
	Magallanes vs. Altos de Lircay	-0.7571	-3,946 to 2,432	No	ns	0.9996
	Osorno Volcano vs. Torres del Paine	-10.67	-13,68 to -7,658	Yes	****	<0,0001
	Karukinka vs. Torres del Paine	-17.06	-19,76 to -14,37	Yes	****	<0,0001
	Choshuenco vs. Torres del Paine	-16.44	-19,07 to -13,81	Yes	****	<0,0001
	Nahuelbuta vs. Torres del Paine	-17.34	-19,97 to -14,71	Yes	****	<0,0001
	Magallanes vs. Torres del Paine	-16.92	-20,11 to -13,73	Yes	****	<0,0001
	Karukinka vs. Osorno Volcano	-6.393	-9,407 to -3,38	Yes	****	<0,0001
	Choshuenco vs. Osorno Volcano	-5.77	-8,723 to -2,817	Yes	****	<0,0001
	Nahuelbuta vs. Osorno Volcano	-6.667	-9,62 to -3,714	Yes	****	<0,0001
	Magallanes vs. Osorno Volcano	-6.246	-9,708 to -2,784	Yes	****	<0,0001
	Choshuenco vs. Karukinka	0.6233	-2,004 to 3,25	No	ns	0.9996
	Nahuelbuta vs. Karukinka	-0.2737	-2,901 to 2,353	No	ns	>0,9999
	Magallanes vs. Karukinka	0.1473	-3,042 to 3,336	No	ns	>0,9999
	Nahuelbuta vs. Choshuenco	-0.897	-3,454 to 1,66	No	ns	0.9886
	Magallanes vs. Choshuenco	-0.476	-3,608 to 2,656	No	ns	>0,9999
	Magallanes vs. Nahuelbuta	0.421	-2,711 to 3,553	No	ns	>0,9999
	Test details	Mean 1	Mean 2	Mean Diff,	SE of diff,	N1	N2	q	DF
	Glu 2%-20°C
	Villarrica vs. North America	3.834	4.17	-0.336	0.9693	10	5	0.4902	616
	Coyahique vs. North America	4.169	4.17	-0.001111	0.9871	9	5	0.001592	616
	Puyehue vs. North America	3.182	4.17	-0.9883	1.072	6	5	1.304	616
	Altos de Lircay vs. North America	2.224	4.17	-1.946	0.9871	9	5	2.787	616
	Torres del Paine vs. North America	1.318	4.17	-2.852	0.9871	9	5	4.086	616
	Osorno Volcano vs. North America	1.757	4.17	-2.413	1.072	6	5	3.185	616
	Karukinka vs. North America	3.139	4.17	-1.031	0.9871	9	5	1.477	616
	Choshuenco vs. North America	3.056	4.17	-1.114	0.9693	10	5	1.625	616
	Nahuelbuta vs. North America	1.918	4.17	-2.252	0.9693	10	5	3.286	616
	Magallanes vs. North America	2.722	4.17	-1.448	1.119	5	5	1.83	616
	Coyahique vs. Villarrica	4.169	3.834	0.3349	0.8131	9	10	0.5825	616
	Puyehue vs. Villarrica	3.182	3.834	-0.6523	0.9139	6	10	1.009	616
	Altos de Lircay vs. Villarrica	2.224	3.834	-1.61	0.8131	9	10	2.799	616
	Torres del Paine vs. Villarrica	1.318	3.834	-2.516	0.8131	9	10	4.376	616
	Osorno Volcano vs. Villarrica	1.757	3.834	-2.077	0.9139	6	10	3.215	616
	Karukinka vs. Villarrica	3.139	3.834	-0.6951	0.8131	9	10	1.209	616
	Choshuenco vs. Villarrica	3.056	3.834	-0.778	0.7914	10	10	1.39	616
	Nahuelbuta vs. Villarrica	1.918	3.834	-1.916	0.7914	10	10	3.424	616
	Magallanes vs. Villarrica	2.722	3.834	-1.112	0.9693	5	10	1.622	616
	Puyehue vs. Coyahique	3.182	4.169	-0.9872	0.9327	6	9	1.497	616
	Altos de Lircay vs. Coyahique	2.224	4.169	-1.944	0.8342	9	9	3.296	616
	Torres del Paine vs. Coyahique	1.318	4.169	-2.851	0.8342	9	9	4.833	616
	Osorno Volcano vs. Coyahique	1.757	4.169	-2.412	0.9327	6	9	3.658	616
	Karukinka vs. Coyahique	3.139	4.169	-1.03	0.8342	9	9	1.746	616
	Choshuenco vs. Coyahique	3.056	4.169	-1.113	0.8131	10	9	1.936	616
	Nahuelbuta vs. Coyahique	1.918	4.169	-2.251	0.8131	10	9	3.915	616
	Magallanes vs. Coyahique	2.722	4.169	-1.447	0.9871	5	9	2.073	616
	Altos de Lircay vs. Puyehue	2.224	3.182	-0.9572	0.9327	9	6	1.451	616
	Torres del Paine vs. Puyehue	1.318	3.182	-1.864	0.9327	9	6	2.826	616
	Osorno Volcano vs. Puyehue	1.757	3.182	-1.425	1.022	6	6	1.972	616
	Karukinka vs. Puyehue	3.139	3.182	-0.04278	0.9327	9	6	0.06486	616
	Choshuenco vs. Puyehue	3.056	3.182	-0.1257	0.9139	10	6	0.1945	616
	Nahuelbuta vs. Puyehue	1.918	3.182	-1.264	0.9139	10	6	1.956	616
	Magallanes vs. Puyehue	2.722	3.182	-0.4597	1.072	5	6	0.6066	616
	Torres del Paine vs. Altos de Lircay	1.318	2.224	-0.9067	0.8342	9	9	1.537	616
	Osorno Volcano vs. Altos de Lircay	1.757	2.224	-0.4678	0.9327	6	9	0.7093	616
	Karukinka vs. Altos de Lircay	3.139	2.224	0.9144	0.8342	9	9	1.55	616
	Choshuenco vs. Altos de Lircay	3.056	2.224	0.8316	0.8131	10	9	1.446	616
	Nahuelbuta vs. Altos de Lircay	1.918	2.224	-0.3064	0.8131	10	9	0.533	616
	Magallanes vs. Altos de Lircay	2.722	2.224	0.4976	0.9871	5	9	0.7129	616
	Osorno Volcano vs. Torres del Paine	1.757	1.318	0.4389	0.9327	6	9	0.6655	616
	Karukinka vs. Torres del Paine	3.139	1.318	1.821	0.8342	9	9	3.087	616
	Choshuenco vs. Torres del Paine	3.056	1.318	1.738	0.8131	10	9	3.023	616
	Nahuelbuta vs. Torres del Paine	1.918	1.318	0.6002	0.8131	10	9	1.044	616
	Magallanes vs. Torres del Paine	2.722	1.318	1.404	0.9871	5	9	2.012	616
	Karukinka vs. Osorno Volcano	3.139	1.757	1.382	0.9327	9	6	2.096	616
	Choshuenco vs. Osorno Volcano	3.056	1.757	1.299	0.9139	10	6	2.011	616
	Nahuelbuta vs. Osorno Volcano	1.918	1.757	0.1613	0.9139	10	6	0.2497	616
	Magallanes vs. Osorno Volcano	2.722	1.757	0.9653	1.072	5	6	1.274	616
	Choshuenco vs. Karukinka	3.056	3.139	-0.08289	0.8131	10	9	0.1442	616
	Nahuelbuta vs. Karukinka	1.918	3.139	-1.221	0.8131	10	9	2.123	616
	Magallanes vs. Karukinka	2.722	3.139	-0.4169	0.9871	5	9	0.5973	616
	Nahuelbuta vs. Choshuenco	1.918	3.056	-1.138	0.7914	10	10	2.034	616
	Magallanes vs. Choshuenco	2.722	3.056	-0.334	0.9693	5	10	0.4873	616
	Magallanes vs. Nahuelbuta	2.722	1.918	0.804	0.9693	5	10	1.173	616
	Glu 2%-25°C
	Villarrica vs. North America	0.773	2.162	-1.389	0.9693	10	5	2.027	616
	Coyahique vs. North America	2.509	2.162	0.3469	0.9871	9	5	0.497	616
	Puyehue vs. North America	1.735	2.162	-0.427	1.072	6	5	0.5635	616
	Altos de Lircay vs. North America	2.019	2.162	-0.1431	0.9871	9	5	0.205	616
	Torres del Paine vs. North America	4.083	2.162	1.921	0.9871	9	5	2.753	616
	Osorno Volcano vs. North America	3.438	2.162	1.276	1.072	6	5	1.684	616
	Karukinka vs. North America	1.171	2.162	-0.9909	0.9871	9	5	1.42	616
	Choshuenco vs. North America	2.204	2.162	0.042	0.9693	10	5	0.06128	616
	Nahuelbuta vs. North America	2.422	2.162	0.26	0.9693	10	5	0.3793	616
	Magallanes vs. North America	2.6	2.162	0.438	1.119	5	5	0.5534	616
	Coyahique vs. Villarrica	2.509	0.773	1.736	0.8131	9	10	3.019	616
	Puyehue vs. Villarrica	1.735	0.773	0.962	0.9139	6	10	1.489	616
	Altos de Lircay vs. Villarrica	2.019	0.773	1.246	0.8131	9	10	2.167	616
	Torres del Paine vs. Villarrica	4.083	0.773	3.31	0.8131	9	10	5.758	616
	Osorno Volcano vs. Villarrica	3.438	0.773	2.665	0.9139	6	10	4.125	616
	Karukinka vs. Villarrica	1.171	0.773	0.3981	0.8131	9	10	0.6924	616
	Choshuenco vs. Villarrica	2.204	0.773	1.431	0.7914	10	10	2.557	616
	Nahuelbuta vs. Villarrica	2.422	0.773	1.649	0.7914	10	10	2.947	616
	Magallanes vs. Villarrica	2.6	0.773	1.827	0.9693	5	10	2.666	616
	Puyehue vs. Coyahique	1.735	2.509	-0.7739	0.9327	6	9	1.173	616
	Altos de Lircay vs. Coyahique	2.019	2.509	-0.49	0.8342	9	9	0.8307	616
	Torres del Paine vs. Coyahique	4.083	2.509	1.574	0.8342	9	9	2.669	616
	Osorno Volcano vs. Coyahique	3.438	2.509	0.9294	0.9327	6	9	1.409	616
	Karukinka vs. Coyahique	1.171	2.509	-1.338	0.8342	9	9	2.268	616
	Choshuenco vs. Coyahique	2.204	2.509	-0.3049	0.8131	10	9	0.5303	616
	Nahuelbuta vs. Coyahique	2.422	2.509	-0.08689	0.8131	10	9	0.1511	616
	Magallanes vs. Coyahique	2.6	2.509	0.09111	0.9871	5	9	0.1305	616
	Altos de Lircay vs. Puyehue	2.019	1.735	0.2839	0.9327	9	6	0.4304	616
	Torres del Paine vs. Puyehue	4.083	1.735	2.348	0.9327	9	6	3.561	616
	Osorno Volcano vs. Puyehue	3.438	1.735	1.703	1.022	6	6	2.358	616
	Karukinka vs. Puyehue	1.171	1.735	-0.5639	0.9327	9	6	0.855	616
	Choshuenco vs. Puyehue	2.204	1.735	0.469	0.9139	10	6	0.7258	616
	Nahuelbuta vs. Puyehue	2.422	1.735	0.687	0.9139	10	6	1.063	616
	Magallanes vs. Puyehue	2.6	1.735	0.865	1.072	5	6	1.142	616
	Torres del Paine vs. Altos de Lircay	4.083	2.019	2.064	0.8342	9	9	3.5	616
	Osorno Volcano vs. Altos de Lircay	3.438	2.019	1.419	0.9327	6	9	2.152	616
	Karukinka vs. Altos de Lircay	1.171	2.019	-0.8478	0.8342	9	9	1.437	616
	Choshuenco vs. Altos de Lircay	2.204	2.019	0.1851	0.8131	10	9	0.322	616
	Nahuelbuta vs. Altos de Lircay	2.422	2.019	0.4031	0.8131	10	9	0.7011	616
	Magallanes vs. Altos de Lircay	2.6	2.019	0.5811	0.9871	5	9	0.8326	616
	Osorno Volcano vs. Torres del Paine	3.438	4.083	-0.645	0.9327	6	9	0.978	616
	Karukinka vs. Torres del Paine	1.171	4.083	-2.912	0.8342	9	9	4.937	616
	Choshuenco vs. Torres del Paine	2.204	4.083	-1.879	0.8131	10	9	3.269	616
	Nahuelbuta vs. Torres del Paine	2.422	4.083	-1.661	0.8131	10	9	2.889	616
	Magallanes vs. Torres del Paine	2.6	4.083	-1.483	0.9871	5	9	2.125	616
	Karukinka vs. Osorno Volcano	1.171	3.438	-2.267	0.9327	9	6	3.438	616
	Choshuenco vs. Osorno Volcano	2.204	3.438	-1.234	0.9139	10	6	1.91	616
	Nahuelbuta vs. Osorno Volcano	2.422	3.438	-1.016	0.9139	10	6	1.573	616
	Magallanes vs. Osorno Volcano	2.6	3.438	-0.8383	1.072	5	6	1.106	616
	Choshuenco vs. Karukinka	2.204	1.171	1.033	0.8131	10	9	1.796	616
	Nahuelbuta vs. Karukinka	2.422	1.171	1.251	0.8131	10	9	2.176	616
	Magallanes vs. Karukinka	2.6	1.171	1.429	0.9871	5	9	2.047	616
	Nahuelbuta vs. Choshuenco	2.422	2.204	0.218	0.7914	10	10	0.3895	616
	Magallanes vs. Choshuenco	2.6	2.204	0.396	0.9693	5	10	0.5778	616
	Magallanes vs. Nahuelbuta	2.6	2.422	0.178	0.9693	5	10	0.2597	616
	Glu 2%-34°C
	Villarrica vs. North America	1.77	3.552	-1.782	0.9693	10	5	2.6	616
	Coyahique vs. North America	2.459	3.552	-1.093	0.9871	9	5	1.566	616
	Puyehue vs. North America	1.737	3.552	-1.815	1.072	6	5	2.396	616
	Altos de Lircay vs. North America	1.453	3.552	-2.099	0.9871	9	5	3.007	616
	Torres del Paine vs. North America	8.274	3.552	4.722	0.9871	9	5	6.766	616
	Osorno Volcano vs. North America	5.425	3.552	1.873	1.072	6	5	2.472	616
	Karukinka vs. North America	1.866	3.552	-1.686	0.9871	9	5	2.416	616
	Choshuenco vs. North America	3.364	3.552	-0.188	0.9693	10	5	0.2743	616
	Nahuelbuta vs. North America	2.023	3.552	-1.529	0.9693	10	5	2.231	616
	Magallanes vs. North America	2.226	3.552	-1.326	1.119	5	5	1.675	616
	Coyahique vs. Villarrica	2.459	1.77	0.6889	0.8131	9	10	1.198	616
	Puyehue vs. Villarrica	1.737	1.77	-0.03333	0.9139	6	10	0.05158	616
	Altos de Lircay vs. Villarrica	1.453	1.77	-0.3167	0.8131	9	10	0.5508	616
	Torres del Paine vs. Villarrica	8.274	1.77	6.504	0.8131	9	10	11.31	616
	Osorno Volcano vs. Villarrica	5.425	1.77	3.655	0.9139	6	10	5.656	616
	Karukinka vs. Villarrica	1.866	1.77	0.09556	0.8131	9	10	0.1662	616
	Choshuenco vs. Villarrica	3.364	1.77	1.594	0.7914	10	10	2.848	616
	Nahuelbuta vs. Villarrica	2.023	1.77	0.253	0.7914	10	10	0.4521	616
	Magallanes vs. Villarrica	2.226	1.77	0.456	0.9693	5	10	0.6653	616
	Puyehue vs. Coyahique	1.737	2.459	-0.7222	0.9327	6	9	1.095	616
	Altos de Lircay vs. Coyahique	1.453	2.459	-1.006	0.8342	9	9	1.705	616
	Torres del Paine vs. Coyahique	8.274	2.459	5.816	0.8342	9	9	9.859	616
	Osorno Volcano vs. Coyahique	5.425	2.459	2.966	0.9327	6	9	4.497	616
	Karukinka vs. Coyahique	1.866	2.459	-0.5933	0.8342	9	9	1.006	616
	Choshuenco vs. Coyahique	3.364	2.459	0.9051	0.8131	10	9	1.574	616
	Nahuelbuta vs. Coyahique	2.023	2.459	-0.4359	0.8131	10	9	0.7581	616
	Magallanes vs. Coyahique	2.226	2.459	-0.2329	0.9871	5	9	0.3337	616
	Altos de Lircay vs. Puyehue	1.453	1.737	-0.2833	0.9327	9	6	0.4296	616
	Torres del Paine vs. Puyehue	8.274	1.737	6.538	0.9327	9	6	9.913	616
	Osorno Volcano vs. Puyehue	5.425	1.737	3.688	1.022	6	6	5.105	616
	Karukinka vs. Puyehue	1.866	1.737	0.1289	0.9327	9	6	0.1954	616
	Choshuenco vs. Puyehue	3.364	1.737	1.627	0.9139	10	6	2.518	616
	Nahuelbuta vs. Puyehue	2.023	1.737	0.2863	0.9139	10	6	0.4431	616
	Magallanes vs. Puyehue	2.226	1.737	0.4893	1.072	5	6	0.6458	616
	Torres del Paine vs. Altos de Lircay	8.274	1.453	6.821	0.8342	9	9	11.56	616
	Osorno Volcano vs. Altos de Lircay	5.425	1.453	3.972	0.9327	6	9	6.022	616
	Karukinka vs. Altos de Lircay	1.866	1.453	0.4122	0.8342	9	9	0.6988	616
	Choshuenco vs. Altos de Lircay	3.364	1.453	1.911	0.8131	10	9	3.323	616
	Nahuelbuta vs. Altos de Lircay	2.023	1.453	0.5697	0.8131	10	9	0.9908	616
	Magallanes vs. Altos de Lircay	2.226	1.453	0.7727	0.9871	5	9	1.107	616
	Osorno Volcano vs. Torres del Paine	5.425	8.274	-2.849	0.9327	6	9	4.32	616
	Karukinka vs. Torres del Paine	1.866	8.274	-6.409	0.8342	9	9	10.86	616
	Choshuenco vs. Torres del Paine	3.364	8.274	-4.91	0.8131	10	9	8.541	616
	Nahuelbuta vs. Torres del Paine	2.023	8.274	-6.251	0.8131	10	9	10.87	616
	Magallanes vs. Torres del Paine	2.226	8.274	-6.048	0.9871	5	9	8.666	616
	Karukinka vs. Osorno Volcano	1.866	5.425	-3.559	0.9327	9	6	5.397	616
	Choshuenco vs. Osorno Volcano	3.364	5.425	-2.061	0.9139	10	6	3.189	616
	Nahuelbuta vs. Osorno Volcano	2.023	5.425	-3.402	0.9139	10	6	5.265	616
	Magallanes vs. Osorno Volcano	2.226	5.425	-3.199	1.072	5	6	4.222	616
	Choshuenco vs. Karukinka	3.364	1.866	1.498	0.8131	10	9	2.606	616
	Nahuelbuta vs. Karukinka	2.023	1.866	0.1574	0.8131	10	9	0.2738	616
	Magallanes vs. Karukinka	2.226	1.866	0.3604	0.9871	5	9	0.5164	616
	Nahuelbuta vs. Choshuenco	2.023	3.364	-1.341	0.7914	10	10	2.396	616
	Magallanes vs. Choshuenco	2.226	3.364	-1.138	0.9693	5	10	1.66	616
	Magallanes vs. Nahuelbuta	2.226	2.023	0.203	0.9693	5	10	0.2962	616
	CuSO4 [4 µM]
	Villarrica vs. North America	3.557	3.46	0.097	0.9693	10	5	0.1415	616
	Coyahique vs. North America	5.489	3.46	2.029	0.9871	9	5	2.907	616
	Puyehue vs. North America	2.79	3.46	-0.67	1.072	6	5	0.8842	616
	Altos de Lircay vs. North America	3.008	3.46	-0.4522	0.9871	9	5	0.6479	616
	Torres del Paine vs. North America	7.133	3.46	3.673	0.9871	9	5	5.263	616
	Osorno Volcano vs. North America	2.867	3.46	-0.5933	1.072	6	5	0.783	616
	Karukinka vs. North America	3.501	3.46	0.04111	0.9871	9	5	0.0589	616
	Choshuenco vs. North America	10.21	3.46	6.751	0.9693	10	5	9.85	616
	Nahuelbuta vs. North America	5.345	3.46	1.885	0.9693	10	5	2.75	616
	Magallanes vs. North America	7.256	3.46	3.796	1.119	5	5	4.796	616
	Coyahique vs. Villarrica	5.489	3.557	1.932	0.8131	9	10	3.36	616
	Puyehue vs. Villarrica	2.79	3.557	-0.767	0.9139	6	10	1.187	616
	Altos de Lircay vs. Villarrica	3.008	3.557	-0.5492	0.8131	9	10	0.9552	616
	Torres del Paine vs. Villarrica	7.133	3.557	3.576	0.8131	9	10	6.22	616
	Osorno Volcano vs. Villarrica	2.867	3.557	-0.6903	0.9139	6	10	1.068	616
	Karukinka vs. Villarrica	3.501	3.557	-0.05589	0.8131	9	10	0.09721	616
	Choshuenco vs. Villarrica	10.21	3.557	6.654	0.7914	10	10	11.89	616
	Nahuelbuta vs. Villarrica	5.345	3.557	1.788	0.7914	10	10	3.195	616
	Magallanes vs. Villarrica	7.256	3.557	3.699	0.9693	5	10	5.397	616
	Puyehue vs. Coyahique	2.79	5.489	-2.699	0.9327	6	9	4.092	616
	Altos de Lircay vs. Coyahique	3.008	5.489	-2.481	0.8342	9	9	4.206	616
	Torres del Paine vs. Coyahique	7.133	5.489	1.644	0.8342	9	9	2.788	616
	Osorno Volcano vs. Coyahique	2.867	5.489	-2.622	0.9327	6	9	3.976	616
	Karukinka vs. Coyahique	3.501	5.489	-1.988	0.8342	9	9	3.37	616
	Choshuenco vs. Coyahique	10.21	5.489	4.722	0.8131	10	9	8.213	616
	Nahuelbuta vs. Coyahique	5.345	5.489	-0.1439	0.8131	10	9	0.2503	616
	Magallanes vs. Coyahique	7.256	5.489	1.767	0.9871	5	9	2.532	616
	Altos de Lircay vs. Puyehue	3.008	2.79	0.2178	0.9327	9	6	0.3302	616
	Torres del Paine vs. Puyehue	7.133	2.79	4.343	0.9327	9	6	6.586	616
	Osorno Volcano vs. Puyehue	2.867	2.79	0.07667	1.022	6	6	0.1061	616
	Karukinka vs. Puyehue	3.501	2.79	0.7111	0.9327	9	6	1.078	616
	Choshuenco vs. Puyehue	10.21	2.79	7.421	0.9139	10	6	11.48	616
	Nahuelbuta vs. Puyehue	5.345	2.79	2.555	0.9139	10	6	3.954	616
	Magallanes vs. Puyehue	7.256	2.79	4.466	1.072	5	6	5.894	616
	Torres del Paine vs. Altos de Lircay	7.133	3.008	4.126	0.8342	9	9	6.994	616
	Osorno Volcano vs. Altos de Lircay	2.867	3.008	-0.1411	0.9327	6	9	0.214	616
	Karukinka vs. Altos de Lircay	3.501	3.008	0.4933	0.8342	9	9	0.8363	616
	Choshuenco vs. Altos de Lircay	10.21	3.008	7.203	0.8131	10	9	12.53	616
	Nahuelbuta vs. Altos de Lircay	5.345	3.008	2.337	0.8131	10	9	4.065	616
	Magallanes vs. Altos de Lircay	7.256	3.008	4.248	0.9871	5	9	6.087	616
	Osorno Volcano vs. Torres del Paine	2.867	7.133	-4.267	0.9327	6	9	6.469	616
	Karukinka vs. Torres del Paine	3.501	7.133	-3.632	0.8342	9	9	6.157	616
	Choshuenco vs. Torres del Paine	10.21	7.133	3.078	0.8131	10	9	5.353	616
	Nahuelbuta vs. Torres del Paine	5.345	7.133	-1.788	0.8131	10	9	3.11	616
	Magallanes vs. Torres del Paine	7.256	7.133	0.1227	0.9871	5	9	0.1757	616
	Karukinka vs. Osorno Volcano	3.501	2.867	0.6344	0.9327	9	6	0.962	616
	Choshuenco vs. Osorno Volcano	10.21	2.867	7.344	0.9139	10	6	11.37	616
	Nahuelbuta vs. Osorno Volcano	5.345	2.867	2.478	0.9139	10	6	3.835	616
	Magallanes vs. Osorno Volcano	7.256	2.867	4.389	1.072	5	6	5.793	616
	Choshuenco vs. Karukinka	10.21	3.501	6.71	0.8131	10	9	11.67	616
	Nahuelbuta vs. Karukinka	5.345	3.501	1.844	0.8131	10	9	3.207	616
	Magallanes vs. Karukinka	7.256	3.501	3.755	0.9871	5	9	5.38	616
	Nahuelbuta vs. Choshuenco	5.345	10.21	-4.866	0.7914	10	10	8.695	616
	Magallanes vs. Choshuenco	7.256	10.21	-2.955	0.9693	5	10	4.311	616
	Magallanes vs. Nahuelbuta	7.256	5.345	1.911	0.9693	5	10	2.788	616
	NaCl [1.25 mM]
	Villarrica vs. North America	4.022	5.18	-1.158	0.9693	10	5	1.69	616
	Coyahique vs. North America	7.334	5.18	2.154	0.9871	9	5	3.087	616
	Puyehue vs. North America	4.625	5.18	-0.555	1.072	6	5	0.7324	616
	Altos de Lircay vs. North America	4.083	5.18	-1.097	0.9871	9	5	1.571	616
	Torres del Paine vs. North America	10.04	5.18	4.857	0.9871	9	5	6.958	616
	Osorno Volcano vs. North America	8.988	5.18	3.808	1.072	6	5	5.026	616
	Karukinka vs. North America	3.129	5.18	-2.051	0.9871	9	5	2.939	616
	Choshuenco vs. North America	10.21	5.18	5.031	0.9693	10	5	7.34	616
	Nahuelbuta vs. North America	4.491	5.18	-0.689	0.9693	10	5	1.005	616
	Magallanes vs. North America	5.758	5.18	0.578	1.119	5	5	0.7303	616
	Coyahique vs. Villarrica	7.334	4.022	3.312	0.8131	9	10	5.761	616
	Puyehue vs. Villarrica	4.625	4.022	0.603	0.9139	6	10	0.9332	616
	Altos de Lircay vs. Villarrica	4.083	4.022	0.06133	0.8131	9	10	0.1067	616
	Torres del Paine vs. Villarrica	10.04	4.022	6.015	0.8131	9	10	10.46	616
	Osorno Volcano vs. Villarrica	8.988	4.022	4.966	0.9139	6	10	7.685	616
	Karukinka vs. Villarrica	3.129	4.022	-0.8931	0.8131	9	10	1.553	616
	Choshuenco vs. Villarrica	10.21	4.022	6.189	0.7914	10	10	11.06	616
	Nahuelbuta vs. Villarrica	4.491	4.022	0.469	0.7914	10	10	0.8381	616
	Magallanes vs. Villarrica	5.758	4.022	1.736	0.9693	5	10	2.533	616
	Puyehue vs. Coyahique	4.625	7.334	-2.709	0.9327	6	9	4.108	616
	Altos de Lircay vs. Coyahique	4.083	7.334	-3.251	0.8342	9	9	5.511	616
	Torres del Paine vs. Coyahique	10.04	7.334	2.702	0.8342	9	9	4.581	616
	Osorno Volcano vs. Coyahique	8.988	7.334	1.654	0.9327	6	9	2.508	616
	Karukinka vs. Coyahique	3.129	7.334	-4.206	0.8342	9	9	7.129	616
	Choshuenco vs. Coyahique	10.21	7.334	2.877	0.8131	10	9	5.003	616
	Nahuelbuta vs. Coyahique	4.491	7.334	-2.843	0.8131	10	9	4.945	616
	Magallanes vs. Coyahique	5.758	7.334	-1.576	0.9871	5	9	2.259	616
	Altos de Lircay vs. Puyehue	4.083	4.625	-0.5417	0.9327	9	6	0.8213	616
	Torres del Paine vs. Puyehue	10.04	4.625	5.412	0.9327	9	6	8.205	616
	Osorno Volcano vs. Puyehue	8.988	4.625	4.363	1.022	6	6	6.039	616
	Karukinka vs. Puyehue	3.129	4.625	-1.496	0.9327	9	6	2.268	616
	Choshuenco vs. Puyehue	10.21	4.625	5.586	0.9139	10	6	8.644	616
	Nahuelbuta vs. Puyehue	4.491	4.625	-0.134	0.9139	10	6	0.2074	616
	Magallanes vs. Puyehue	5.758	4.625	1.133	1.072	5	6	1.495	616
	Torres del Paine vs. Altos de Lircay	10.04	4.083	5.953	0.8342	9	9	10.09	616
	Osorno Volcano vs. Altos de Lircay	8.988	4.083	4.905	0.9327	6	9	7.437	616
	Karukinka vs. Altos de Lircay	3.129	4.083	-0.9544	0.8342	9	9	1.618	616
	Choshuenco vs. Altos de Lircay	10.21	4.083	6.128	0.8131	10	9	10.66	616
	Nahuelbuta vs. Altos de Lircay	4.491	4.083	0.4077	0.8131	10	9	0.709	616
	Magallanes vs. Altos de Lircay	5.758	4.083	1.675	0.9871	5	9	2.399	616
	Osorno Volcano vs. Torres del Paine	8.988	10.04	-1.048	0.9327	6	9	1.59	616
	Karukinka vs. Torres del Paine	3.129	10.04	-6.908	0.8342	9	9	11.71	616
	Choshuenco vs. Torres del Paine	10.21	10.04	0.1743	0.8131	10	9	0.3032	616
	Nahuelbuta vs. Torres del Paine	4.491	10.04	-5.546	0.8131	10	9	9.645	616
	Magallanes vs. Torres del Paine	5.758	10.04	-4.279	0.9871	5	9	6.13	616
	Karukinka vs. Osorno Volcano	3.129	8.988	-5.859	0.9327	9	6	8.884	616
	Choshuenco vs. Osorno Volcano	10.21	8.988	1.223	0.9139	10	6	1.892	616
	Nahuelbuta vs. Osorno Volcano	4.491	8.988	-4.497	0.9139	10	6	6.96	616
	Magallanes vs. Osorno Volcano	5.758	8.988	-3.23	1.072	5	6	4.263	616
	Choshuenco vs. Karukinka	10.21	3.129	7.082	0.8131	10	9	12.32	616
	Nahuelbuta vs. Karukinka	4.491	3.129	1.362	0.8131	10	9	2.369	616
	Magallanes vs. Karukinka	5.758	3.129	2.629	0.9871	5	9	3.767	616
	Nahuelbuta vs. Choshuenco	4.491	10.21	-5.72	0.7914	10	10	10.22	616
	Magallanes vs. Choshuenco	5.758	10.21	-4.453	0.9693	5	10	6.497	616
	Magallanes vs. Nahuelbuta	5.758	4.491	1.267	0.9693	5	10	1.849	616
	Maltosa 0.2%
	Villarrica vs. North America	4.656	3.644	1.012	0.9693	10	5	1.477	616
	Coyahique vs. North America	3.98	3.644	0.336	0.9871	9	5	0.4814	616
	Puyehue vs. North America	4.802	3.644	1.158	1.072	6	5	1.528	616
	Altos de Lircay vs. North America	3.643	3.644	-0.0006667	0.9871	9	5	0.0009551	616
	Torres del Paine vs. North America	6.211	3.644	2.567	0.9871	9	5	3.678	616
	Osorno Volcano vs. North America	4.55	3.644	0.906	1.072	6	5	1.196	616
	Karukinka vs. North America	4.677	3.644	1.033	0.9871	9	5	1.48	616
	Choshuenco vs. North America	3.427	3.644	-0.217	0.9693	10	5	0.3166	616
	Nahuelbuta vs. North America	2.629	3.644	-1.015	0.9693	10	5	1.481	616
	Magallanes vs. North America	2.924	3.644	-0.72	1.119	5	5	0.9097	616
	Coyahique vs. Villarrica	3.98	4.656	-0.676	0.8131	9	10	1.176	616
	Puyehue vs. Villarrica	4.802	4.656	0.1457	0.9139	6	10	0.2254	616
	Altos de Lircay vs. Villarrica	3.643	4.656	-1.013	0.8131	9	10	1.761	616
	Torres del Paine vs. Villarrica	6.211	4.656	1.555	0.8131	9	10	2.705	616
	Osorno Volcano vs. Villarrica	4.55	4.656	-0.106	0.9139	6	10	0.164	616
	Karukinka vs. Villarrica	4.677	4.656	0.02067	0.8131	9	10	0.03594	616
	Choshuenco vs. Villarrica	3.427	4.656	-1.229	0.7914	10	10	2.196	616
	Nahuelbuta vs. Villarrica	2.629	4.656	-2.027	0.7914	10	10	3.622	616
	Magallanes vs. Villarrica	2.924	4.656	-1.732	0.9693	5	10	2.527	616
	Puyehue vs. Coyahique	4.802	3.98	0.8217	0.9327	6	9	1.246	616
	Altos de Lircay vs. Coyahique	3.643	3.98	-0.3367	0.8342	9	9	0.5707	616
	Torres del Paine vs. Coyahique	6.211	3.98	2.231	0.8342	9	9	3.782	616
	Osorno Volcano vs. Coyahique	4.55	3.98	0.57	0.9327	6	9	0.8643	616
	Karukinka vs. Coyahique	4.677	3.98	0.6967	0.8342	9	9	1.181	616
	Choshuenco vs. Coyahique	3.427	3.98	-0.553	0.8131	10	9	0.9618	616
	Nahuelbuta vs. Coyahique	2.629	3.98	-1.351	0.8131	10	9	2.35	616
	Magallanes vs. Coyahique	2.924	3.98	-1.056	0.9871	5	9	1.513	616
	Altos de Lircay vs. Puyehue	3.643	4.802	-1.158	0.9327	9	6	1.756	616
	Torres del Paine vs. Puyehue	6.211	4.802	1.409	0.9327	9	6	2.137	616
	Osorno Volcano vs. Puyehue	4.55	4.802	-0.2517	1.022	6	6	0.3483	616
	Karukinka vs. Puyehue	4.677	4.802	-0.125	0.9327	9	6	0.1895	616
	Choshuenco vs. Puyehue	3.427	4.802	-1.375	0.9139	10	6	2.127	616
	Nahuelbuta vs. Puyehue	2.629	4.802	-2.173	0.9139	10	6	3.362	616
	Magallanes vs. Puyehue	2.924	4.802	-1.878	1.072	5	6	2.478	616
	Torres del Paine vs. Altos de Lircay	6.211	3.643	2.568	0.8342	9	9	4.353	616
	Osorno Volcano vs. Altos de Lircay	4.55	3.643	0.9067	0.9327	6	9	1.375	616
	Karukinka vs. Altos de Lircay	4.677	3.643	1.033	0.8342	9	9	1.752	616
	Choshuenco vs. Altos de Lircay	3.427	3.643	-0.2163	0.8131	10	9	0.3763	616
	Nahuelbuta vs. Altos de Lircay	2.629	3.643	-1.014	0.8131	10	9	1.764	616
	Magallanes vs. Altos de Lircay	2.924	3.643	-0.7193	0.9871	5	9	1.031	616
	Osorno Volcano vs. Torres del Paine	4.55	6.211	-1.661	0.9327	6	9	2.519	616
	Karukinka vs. Torres del Paine	4.677	6.211	-1.534	0.8342	9	9	2.601	616
	Choshuenco vs. Torres del Paine	3.427	6.211	-2.784	0.8131	10	9	4.842	616
	Nahuelbuta vs. Torres del Paine	2.629	6.211	-3.582	0.8131	10	9	6.23	616
	Magallanes vs. Torres del Paine	2.924	6.211	-3.287	0.9871	5	9	4.71	616
	Karukinka vs. Osorno Volcano	4.677	4.55	0.1267	0.9327	9	6	0.1921	616
	Choshuenco vs. Osorno Volcano	3.427	4.55	-1.123	0.9139	10	6	1.738	616
	Nahuelbuta vs. Osorno Volcano	2.629	4.55	-1.921	0.9139	10	6	2.973	616
	Magallanes vs. Osorno Volcano	2.924	4.55	-1.626	1.072	5	6	2.146	616
	Choshuenco vs. Karukinka	3.427	4.677	-1.25	0.8131	10	9	2.173	616
	Nahuelbuta vs. Karukinka	2.629	4.677	-2.048	0.8131	10	9	3.561	616
	Magallanes vs. Karukinka	2.924	4.677	-1.753	0.9871	5	9	2.511	616
	Nahuelbuta vs. Choshuenco	2.629	3.427	-0.798	0.7914	10	10	1.426	616
	Magallanes vs. Choshuenco	2.924	3.427	-0.503	0.9693	5	10	0.7339	616
	Magallanes vs. Nahuelbuta	2.924	2.629	0.295	0.9693	5	10	0.4304	616
	Etanol 8%
	Villarrica vs. North America	4.549	6.012	-1.463	0.9693	10	5	2.135	616
	Coyahique vs. North America	3.58	6.012	-2.432	0.9871	9	5	3.484	616
	Puyehue vs. North America	4.167	6.012	-1.845	1.072	6	5	2.435	616
	Altos de Lircay vs. North America	5.95	6.012	-0.062	0.9871	9	5	0.08883	616
	Torres del Paine vs. North America	4.062	6.012	-1.95	0.9871	9	5	2.793	616
	Osorno Volcano vs. North America	6.628	6.012	0.6163	1.072	6	5	0.8134	616
	Karukinka vs. North America	5.568	6.012	-0.4442	0.9871	9	5	0.6364	616
	Choshuenco vs. North America	7.492	6.012	1.48	0.9693	10	5	2.159	616
	Nahuelbuta vs. North America	3.239	6.012	-2.773	0.9693	10	5	4.046	616
	Magallanes vs. North America	3.044	6.012	-2.968	1.119	5	5	3.75	616
	Coyahique vs. Villarrica	3.58	4.549	-0.969	0.8131	9	10	1.685	616
	Puyehue vs. Villarrica	4.167	4.549	-0.3823	0.9139	6	10	0.5917	616
	Altos de Lircay vs. Villarrica	5.95	4.549	1.401	0.8131	9	10	2.437	616
	Torres del Paine vs. Villarrica	4.062	4.549	-0.4868	0.8131	9	10	0.8466	616
	Osorno Volcano vs. Villarrica	6.628	4.549	2.079	0.9139	6	10	3.218	616
	Karukinka vs. Villarrica	5.568	4.549	1.019	0.8131	9	10	1.772	616
	Choshuenco vs. Villarrica	7.492	4.549	2.943	0.7914	10	10	5.259	616
	Nahuelbuta vs. Villarrica	3.239	4.549	-1.31	0.7914	10	10	2.341	616
	Magallanes vs. Villarrica	3.044	4.549	-1.505	0.9693	5	10	2.196	616
	Puyehue vs. Coyahique	4.167	3.58	0.5867	0.9327	6	9	0.8895	616
	Altos de Lircay vs. Coyahique	5.95	3.58	2.37	0.8342	9	9	4.018	616
	Torres del Paine vs. Coyahique	4.062	3.58	0.4822	0.8342	9	9	0.8175	616
	Osorno Volcano vs. Coyahique	6.628	3.58	3.048	0.9327	6	9	4.622	616
	Karukinka vs. Coyahique	5.568	3.58	1.988	0.8342	9	9	3.37	616
	Choshuenco vs. Coyahique	7.492	3.58	3.912	0.8131	10	9	6.804	616
	Nahuelbuta vs. Coyahique	3.239	3.58	-0.341	0.8131	10	9	0.5931	616
	Magallanes vs. Coyahique	3.044	3.58	-0.536	0.9871	5	9	0.7679	616
	Altos de Lircay vs. Puyehue	5.95	4.167	1.783	0.9327	9	6	2.704	616
	Torres del Paine vs. Puyehue	4.062	4.167	-0.1044	0.9327	9	6	0.1584	616
	Osorno Volcano vs. Puyehue	6.628	4.167	2.462	1.022	6	6	3.407	616
	Karukinka vs. Puyehue	5.568	4.167	1.401	0.9327	9	6	2.124	616
	Choshuenco vs. Puyehue	7.492	4.167	3.325	0.9139	10	6	5.146	616
	Nahuelbuta vs. Puyehue	3.239	4.167	-0.9277	0.9139	10	6	1.436	616
	Magallanes vs. Puyehue	3.044	4.167	-1.123	1.072	5	6	1.482	616
	Torres del Paine vs. Altos de Lircay	4.062	5.95	-1.888	0.8342	9	9	3.2	616
	Osorno Volcano vs. Altos de Lircay	6.628	5.95	0.6783	0.9327	6	9	1.029	616
	Karukinka vs. Altos de Lircay	5.568	5.95	-0.3822	0.8342	9	9	0.6479	616
	Choshuenco vs. Altos de Lircay	7.492	5.95	1.542	0.8131	10	9	2.682	616
	Nahuelbuta vs. Altos de Lircay	3.239	5.95	-2.711	0.8131	10	9	4.715	616
	Magallanes vs. Altos de Lircay	3.044	5.95	-2.906	0.9871	5	9	4.163	616
	Osorno Volcano vs. Torres del Paine	6.628	4.062	2.566	0.9327	6	9	3.891	616
	Karukinka vs. Torres del Paine	5.568	4.062	1.506	0.8342	9	9	2.552	616
	Choshuenco vs. Torres del Paine	7.492	4.062	3.43	0.8131	10	9	5.965	616
	Nahuelbuta vs. Torres del Paine	3.239	4.062	-0.8232	0.8131	10	9	1.432	616
	Magallanes vs. Torres del Paine	3.044	4.062	-1.018	0.9871	5	9	1.459	616
	Karukinka vs. Osorno Volcano	5.568	6.628	-1.061	0.9327	9	6	1.608	616
	Choshuenco vs. Osorno Volcano	7.492	6.628	0.8637	0.9139	10	6	1.337	616
	Nahuelbuta vs. Osorno Volcano	3.239	6.628	-3.389	0.9139	10	6	5.245	616
	Magallanes vs. Osorno Volcano	3.044	6.628	-3.584	1.072	5	6	4.73	616
	Choshuenco vs. Karukinka	7.492	5.568	1.924	0.8131	10	9	3.347	616
	Nahuelbuta vs. Karukinka	3.239	5.568	-2.329	0.8131	10	9	4.05	616
	Magallanes vs. Karukinka	3.044	5.568	-2.524	0.9871	5	9	3.616	616
	Nahuelbuta vs. Choshuenco	3.239	7.492	-4.253	0.7914	10	10	7.6	616
	Magallanes vs. Choshuenco	3.044	7.492	-4.448	0.9693	5	10	6.49	616
	Magallanes vs. Nahuelbuta	3.044	3.239	-0.195	0.9693	5	10	0.2845	616
	Hyg [200 µg/mL]
	Villarrica vs. North America	2.158	2.242	-0.084	0.9693	10	5	0.1226	616
	Coyahique vs. North America	4.263	2.242	2.021	0.9871	9	5	2.896	616
	Puyehue vs. North America	4.59	2.242	2.348	1.072	6	5	3.099	616
	Altos de Lircay vs. North America	2.511	2.242	0.2691	0.9871	9	5	0.3856	616
	Torres del Paine vs. North America	18.67	2.242	16.43	0.9871	9	5	23.54	616
	Osorno Volcano vs. North America	8	2.242	5.758	1.072	6	5	7.599	616
	Karukinka vs. North America	1.607	2.242	-0.6353	0.9871	9	5	0.9103	616
	Choshuenco vs. North America	2.23	2.242	-0.012	0.9693	10	5	0.01751	616
	Nahuelbuta vs. North America	1.333	2.242	-0.909	0.9693	10	5	1.326	616
	Magallanes vs. North America	1.754	2.242	-0.488	1.119	5	5	0.6166	616
	Coyahique vs. Villarrica	4.263	2.158	2.105	0.8131	9	10	3.662	616
	Puyehue vs. Villarrica	4.59	2.158	2.432	0.9139	6	10	3.764	616
	Altos de Lircay vs. Villarrica	2.511	2.158	0.3531	0.8131	9	10	0.6142	616
	Torres del Paine vs. Villarrica	18.67	2.158	16.51	0.8131	9	10	28.72	616
	Osorno Volcano vs. Villarrica	8	2.158	5.842	0.9139	6	10	9.041	616
	Karukinka vs. Villarrica	1.607	2.158	-0.5513	0.8131	9	10	0.9589	616
	Choshuenco vs. Villarrica	2.23	2.158	0.072	0.7914	10	10	0.1287	616
	Nahuelbuta vs. Villarrica	1.333	2.158	-0.825	0.7914	10	10	1.474	616
	Magallanes vs. Villarrica	1.754	2.158	-0.404	0.9693	5	10	0.5894	616
	Puyehue vs. Coyahique	4.59	4.263	0.3267	0.9327	6	9	0.4953	616
	Altos de Lircay vs. Coyahique	2.511	4.263	-1.752	0.8342	9	9	2.97	616
	Torres del Paine vs. Coyahique	18.67	4.263	14.41	0.8342	9	9	24.42	616
	Osorno Volcano vs. Coyahique	8	4.263	3.737	0.9327	6	9	5.666	616
	Karukinka vs. Coyahique	1.607	4.263	-2.657	0.8342	9	9	4.504	616
	Choshuenco vs. Coyahique	2.23	4.263	-2.033	0.8131	10	9	3.536	616
	Nahuelbuta vs. Coyahique	1.333	4.263	-2.93	0.8131	10	9	5.097	616
	Magallanes vs. Coyahique	1.754	4.263	-2.509	0.9871	5	9	3.595	616
	Altos de Lircay vs. Puyehue	2.511	4.59	-2.079	0.9327	9	6	3.152	616
	Torres del Paine vs. Puyehue	18.67	4.59	14.08	0.9327	9	6	21.35	616
	Osorno Volcano vs. Puyehue	8	4.59	3.41	1.022	6	6	4.72	616
	Karukinka vs. Puyehue	1.607	4.59	-2.983	0.9327	9	6	4.523	616
	Choshuenco vs. Puyehue	2.23	4.59	-2.36	0.9139	10	6	3.652	616
	Nahuelbuta vs. Puyehue	1.333	4.59	-3.257	0.9139	10	6	5.04	616
	Magallanes vs. Puyehue	1.754	4.59	-2.836	1.072	5	6	3.743	616
	Torres del Paine vs. Altos de Lircay	18.67	2.511	16.16	0.8342	9	9	27.39	616
	Osorno Volcano vs. Altos de Lircay	8	2.511	5.489	0.9327	6	9	8.323	616
	Karukinka vs. Altos de Lircay	1.607	2.511	-0.9044	0.8342	9	9	1.533	616
	Choshuenco vs. Altos de Lircay	2.23	2.511	-0.2811	0.8131	10	9	0.4889	616
	Nahuelbuta vs. Altos de Lircay	1.333	2.511	-1.178	0.8131	10	9	2.049	616
	Magallanes vs. Altos de Lircay	1.754	2.511	-0.7571	0.9871	5	9	1.085	616
	Osorno Volcano vs. Torres del Paine	8	18.67	-10.67	0.9327	6	9	16.18	616
	Karukinka vs. Torres del Paine	1.607	18.67	-17.06	0.8342	9	9	28.93	616
	Choshuenco vs. Torres del Paine	2.23	18.67	-16.44	0.8131	10	9	28.6	616
	Nahuelbuta vs. Torres del Paine	1.333	18.67	-17.34	0.8131	10	9	30.16	616
	Magallanes vs. Torres del Paine	1.754	18.67	-16.92	0.9871	5	9	24.24	616
	Karukinka vs. Osorno Volcano	1.607	8	-6.393	0.9327	9	6	9.694	616
	Choshuenco vs. Osorno Volcano	2.23	8	-5.77	0.9139	10	6	8.929	616
	Nahuelbuta vs. Osorno Volcano	1.333	8	-6.667	0.9139	10	6	10.32	616
	Magallanes vs. Osorno Volcano	1.754	8	-6.246	1.072	5	6	8.243	616
	Choshuenco vs. Karukinka	2.23	1.607	0.6233	0.8131	10	9	1.084	616
	Nahuelbuta vs. Karukinka	1.333	1.607	-0.2737	0.8131	10	9	0.476	616
	Magallanes vs. Karukinka	1.754	1.607	0.1473	0.9871	5	9	0.2111	616
	Nahuelbuta vs. Choshuenco	1.333	2.23	-0.897	0.7914	10	10	1.603	616
	Magallanes vs. Choshuenco	1.754	2.23	-0.476	0.9693	5	10	0.6945	616
	Magallanes vs. Nahuelbuta	1.754	1.333	0.421	0.9693	5	10	0.6142	616
