# Supplementary material for: An Out-of-Patagonia migration explains the worldwide diversity and distribution of Saccharomyces eubayanus lineages
Source: PLoS Genet. 2020 May 1;16(5):e1008777. doi: 10.1371/journal.pgen.1008777 (PMC7219788; doi:10.1371/journal.pgen.1008777)
Supplement: S7 Table — (A) CO2 lost in all strains. (B) Dunn's multiple comparisons test across localities and (C) Physical Chemical parameters after wort fermentation. (XLSX) [file pgen.1008777.s015.xlsx]

## Sheet: S7a Table
Table S7a. Fermentation data for S. eubayanus strains
S7a Table .			CO2 lost (gr/L)
Strain	Population	Location	R1	R2	Strain Average	S. pastorianus t-test	FDR
YHRVM107	PB-h	North America	3.2	2.4	2.8	0.000378569	0.000688729
YHRVM108	PB-h	North America	1.2	4.2	2.7	0.00228781	0.000699348
YHKS211	ADM	North America	23.4	19.8	21.6	0.0171053	0.00272486
YHKS212	ADM	North America	21.4	22	21.7	0.00173019	0.000688729
YHKS509	PB1	North America	16.2	13.6	14.9	0.00445416	0.000893046
CL444.2	PB1	Coyhaique	18.6	18.6	18.6	0.000853869	0.000688729
CL446.2	PB1	Coyhaique	16	23.4	19.7	0.050374	0.00705772
CL447.3	PB1	Coyhaique	13.8	8.4	11.1	0.0122314	0.00218222
CL448.1	PB1	Coyhaique	22	21.2	21.6	0.00205591	0.000688729
CL449.1	PB1	Coyhaique	17.4	12.8	15.1	0.0128047	0.00222245
CL450.1	PB1	Coyhaique	27.2	26.6	26.9	0.00436179	0.000889869
CL451.4	ADM	Coyhaique	19	18.6	18.8	0.00101383	0.000688729
CL467.2	PB1	Coyhaique	17.8	18.2	18	0.000924377	0.000688729
CL471.2	PB1	Coyhaique	20.6	21.2	20.9	0.00154862	0.000688729
CL204.3	PB3	Villarrica	18.4	19.4	18.9	0.00176685	0.000688729
CL210.1	ADM	Villarrica	19.8	21.6	20.7	0.00467808	0.000922044
CL211.3	PB3	Villarrica	10.4	16.2	13.3	0.0168249	0.00271741
CL212.2	PB3	Villarrica	18.8	19.2	19	0.00103822	0.000688729
CL215.1	PB3	Villarrica	20.6	22	21.3	0.00354968	0.000883141
CL216.1	PB3	Villarrica	23.6	23.2	23.4	0.00191135	0.000688729
CL218.1	PB3	Villarrica	27.2	18	22.6	0.105401	0.0142522
CL220.3	PB3	Villarrica	13.4	11.4	12.4	0.00229457	0.000699348
CL221.1	PB3	Villarrica	18.8	15.8	17.3	0.00730342	0.00136984
CL248.1	PB2	Villarrica	31	25.2	28.1	0.122895	0.0164268
CL601.1	PB3	Puyehue	17.4	23.4	20.4	0.0373169	0.00535743
CL604.1	PB3	Puyehue	17.2	19.6	18.4	0.00559932	0.00106743
CL607.1	PB3	Puyehue	17.8	19.2	18.5	0.00249201	0.000724478
CL608.1	PB3	Puyehue	20.2	13.2	16.7	0.0329255	0.00484664
CL609.1	ADM	Puyehue	25	25.8	25.4	0.00384238	0.000883141
CL610.1	PB3	Puyehue	16	14.6	15.3	0.00177343	0.000688729
CL611.1	PB3	Osorno Volcano	17.8	16.4	17.1	0.00213214	0.000688729
CL605.1	PB1	Osorno Volcano	12.6	11.4	12	0.00108424	0.000688729
CL606.1	PB1	Osorno Volcano	15.7467	10.48	13.1133	0.0137921	0.00235862
CL619.1	PB1	Osorno Volcano	12	11.4	11.7	0.000589756	0.000688729
CL620.1	PB3	Osorno Volcano	21.8	25.4	23.6	0.0230174	0.00352191
CL621.1	PB1	Osorno Volcano	17.98	19.12	18.55	0.00194892	0.000688729
CL701.1	PB2	Altos de Lircay	26.2	26.6	26.4	0.00333622	0.00086214
CL702.1	PB2	Altos de Lircay	25.62	31.24	28.43	0.125714	0.0166125
CL703.2	PB2	Altos de Lircay	20	26	23	0.0528452	0.00731581
CL704.2	PB2	Altos de Lircay	23.6	24	23.8	0.00204161	0.000688729
CL705.1	PB2	Altos de Lircay	24.2	24.4	24.3	0.00199463	0.000688729
CL706.2	PB2	Altos de Lircay	23	22.6	22.8	0.00173814	0.000688729
CL711.2	PB2	Altos de Lircay	22.08	20.48	21.28	0.00425287	0.000883141
CL715.1	PB2	Altos de Lircay	29.6	30.4	30	0.0123853	0.00218222
CL710.1	PB2	Altos de Lircay	32.4	29.4	30.9	0.0935325	0.0127962
CL801.1	PB1	Karukinka	17.6867	14.26	15.9733	0.00808684	0.0014927
CL804.1	ADM	Karukinka	17.4	23.2	20.3	0.0346298	0.0050338
CL807.1	ADM	Karukinka	14.2	11.6	12.9	0.00371116	0.000883141
CL812.1	PB1	Karukinka	21.14	19.78	20.46	0.00305324	0.000825712
CL803.1	ADM	Karukinka	15.6	13	14.3	0.00420945	0.000883141
CL810.1	ADM	Karukinka	18.2	16	17.1	0.00419361	0.000883141
CL816.1	PB1	Karukinka	23.6	22.8	23.2	0.00261372	0.000728143
CL821.1	ADM	Karukinka	15	14.6	14.8	0.000663244	0.000688729
CL824.1	PB1	Karukinka	14.6	13.4	14	0.00129291	0.000688729
CL1001.1	PB1	Torres del Paine	14.2	12.6	13.4	0.00178491	0.000688729
CL1002.1	PB1	Torres del Paine	6.32	6.06	6.19	0.000306345	0.000688729
CL1003.1	PB1	Torres del Paine	16.2	21.06	18.63	0.0204764	0.00318339
CL1004.1	PB1	Torres del Paine	15	14.4	14.7	0.000770085	0.000688729
CL1005.1	PB1	Torres del Paine	21.2	22.6	21.9	0.00386324	0.000883141
CL1006.1	PB1	Torres del Paine	18.8	12.4	15.6	0.0249953	0.00377489
CL1007.1	PB1	Torres del Paine	22.2	24.6	23.4	0.0109868	0.00199631
CL1008.1	PB1	Torres del Paine	20.2	18.4	19.3	0.00391796	0.000883141
CL1009.1	PB1	Torres del Paine	15.2	15.2	15.2	0.000594354	0.000688729
CL1010.1	PB1	Nahuelbuta	24.4	21.2	22.8	0.01647	0.00269756
CL1101.1	PB2	Nahuelbuta	24.8	23.4	24.1	0.00545445	0.00105715
CL1104.1	PB3	Nahuelbuta	24.4	21.2	22.8	0.01647	0.00269756
CL1106.1	ADM	Nahuelbuta	24.72	21.14	22.93	0.0205313	0.00318339
CL1108.1	PB2	Nahuelbuta	21.4	22.2	21.8	0.00211531	0.000688729
CL1109.1	PB2	Nahuelbuta	20.4	20.4	20.4	0.00106626	0.000688729
CL1110.1	PB3	Nahuelbuta	22.8	17.8	20.3	0.02633	0.00392548
CL1111.1	PB2	Nahuelbuta	17	14.6	15.8	0.00424044	0.000883141
CL1112.1	ADM	Nahuelbuta	20.2	18.6	19.4	0.00333303	0.00086214
CL902.1	PB3	Choshuenco	7.8	17.8	12.8	0.0449292	0.00637164
CL903.1	PB3	Choshuenco	20.46	19.7	20.08	0.00161259	0.000688729
CL904.1	PB3	Choshuenco	19	19	19	0.000895207	0.000688729
CL905.1	PB3	Choshuenco	20	19.2	19.6	0.00157799	0.000688729
CL906.1	PB3	Choshuenco	14.6	19.2	16.9	0.0153153	0.00258115
CL907.1	PB3	Choshuenco	17.2	15.8	16.5	0.00200135	0.000688729
CL909.1	PB3	Choshuenco	10.8	9.8	10.3	0.000774102	0.000688729
CL910.1	PB2	Choshuenco	14.8	14.8	14.8	0.00057184	0.000688729
CL915.1	PB2	Choshuenco	16	16	16	0.000643559	0.000688729
CL916.1	PB3	Choshuenco	11.8	10	10.9	0.00171902	0.000688729
CL813.1	PB1	Magallanes	15.6	13	14.3	0.00420945	0.000883141
CL814.1	PB1	Magallanes	10.68	11.08	10.88	0.000470422	0.000688729
CL815.1	PB1	Magallanes	9.2	11.6	10.4	0.00262984	0.000728143
CL817.1	PB1	Magallanes	19.8	20	19.9	0.00103988	0.000688729
CL835.1	PB1	Magallanes	11.8	14.4	13.1	0.00377676	0.000883141
CBS12357T	PB1	Argentina	24.8	24.4	24.6	0.00234543	0.000699348
W34/70	Lager	S. pastorianus	35.2	36.2	35.7	1	0.130661

## Sheet: S7b Table
S7b Table. Dunn's multiple comparisons test across localities.
Dunn's multiple comparisons test	Mean rank diff,	Significant?	Adjusted P Value
Altos de Lircay vs. Nahuelbuta	14.59	No	>0,9999
Altos de Lircay vs. Villarrica	24.44	No	>0,9999
Altos de Lircay vs. Choshuenco	44.34	Yes	0.0032
Altos de Lircay vs. Puyehue	35.04	No	0.3717
Altos de Lircay vs. Osorno Volcano	38.44	No	0.1693
Altos de Lircay vs. Coyhaique	28.48	No	0.5688
Altos de Lircay vs. Torres del Paine	37.64	Yes	0.0441
Altos de Lircay vs. Magallanes	53.64	Yes	0.0024
Altos de Lircay vs. Karukinka	37.81	Yes	0.0418
Nahuelbuta vs. Villarrica	9.856	No	>0,9999
Nahuelbuta vs. Choshuenco	29.76	No	0.1918
Nahuelbuta vs. Puyehue	20.46	No	>0,9999
Nahuelbuta vs. Osorno Volcano	23.86	No	>0,9999
Nahuelbuta vs. Coyhaique	13.89	No	>0,9999
Nahuelbuta vs. Torres del Paine	23.06	No	>0,9999
Nahuelbuta vs. Magallanes	39.06	No	0.09
Nahuelbuta vs. Karukinka	23.22	No	>0,9999
Villarrica vs. Choshuenco	19.9	No	>0,9999
Villarrica vs. Puyehue	10.6	No	>0,9999
Villarrica vs. Osorno Volcano	14	No	>0,9999
Villarrica vs. Coyhaique	4.033	No	>0,9999
Villarrica vs. Torres del Paine	13.2	No	>0,9999
Villarrica vs. Magallanes	29.2	No	0.8385
Villarrica vs. Karukinka	13.37	No	>0,9999
Choshuenco vs. Puyehue	-9.3	No	>0,9999
Choshuenco vs. Osorno Volcano	-5.9	No	>0,9999
Choshuenco vs. Coyhaique	-15.87	No	>0,9999
Choshuenco vs. Torres del Paine	-6.7	No	>0,9999
Choshuenco vs. Magallanes	9.3	No	>0,9999
Choshuenco vs. Karukinka	-6.533	No	>0,9999
Puyehue vs. Osorno Volcano	3.4	No	>0,9999
Puyehue vs. Coyhaique	-6.567	No	>0,9999
Puyehue vs. Torres del Paine	2.6	No	>0,9999
Puyehue vs. Magallanes	18.6	No	>0,9999
Puyehue vs. Karukinka	2.767	No	>0,9999
Osorno Volcano vs. Coyhaique	-9.967	No	>0,9999
Osorno Volcano vs. Torres del Paine	-0.8	No	>0,9999
Osorno Volcano vs. Magallanes	15.2	No	>0,9999
Osorno Volcano vs. Karukinka	-0.6333	No	>0,9999
Coyhaique vs. Torres del Paine	9.167	No	>0,9999
Coyhaique vs. Magallanes	25.17	No	>0,9999
Coyhaique vs. Karukinka	9.333	No	>0,9999
Torres del Paine vs. Magallanes	16	No	>0,9999
Torres del Paine vs. Karukinka	0.1667	No	>0,9999
Magallanes vs. Karukinka	-15.83	No	>0,9999

## Sheet: S7c Table
S7c Table. Physical Chemical parameters after wort fermentation. All values are represented as residuals (g/L) and Ethanol and Glycerol correspond to production (v/v).
Strain	Population	Location	Maltotriose	Maltose	Glucose	Fructose	Glycerol	Ethanol
YHRVM107	PB-h	North America	22.2412	39.2056	0	0	2.50924	2.82708
YHRVM108	PB-h	North America	22.3825	34.8585	0	0	1.99004	1.70379
YHKS211	ADM	North America	21.8	23.63	0	0	2.91062	1.023
YHKS212	ADM	North America	22.3353	23.38	0	0.0	1.40749	0.78237
YHKS509	PB1	North America	22.9035	18.6718	0	0	2.61608	2.75332
CL444.2	PB1	Coyhaique	22.712	11.1912	0	0	2.87349	3.4863
CL446.2	PB1	Coyhaique	22.4284	2.57524	0	0	4.00891	3.98297
CL447.3	PB1	Coyhaique	21.6378	17.8193	0	0	2.68313	2.75959
CL448.1	PB1	Coyhaique	23.2632	4.98671	0	0	3.42293	4.09443
CL449.1	PB1	Coyhaique	21.5407	15.7386	0	0	2.76777	2.89378
CL450.1	PB1	Coyhaique	21.2416	2.83084	0	0.897178	3.52744	3.77839
CL451.4	ADM	Coyhaique	22.1163	11.3054	0	0	3.37307	3.38466
CL467.2	PB1	Coyhaique	22.4216	5.94457	0	0	3.3294	3.68167
CL471.2	PB1	Coyhaique	22.6735	4.14842	0	0	3.28134	4.06495
CL204.3	PB3	Villarrica	21.4494	4.75	0	0.723132	3.35846	2.8883
CL210.1	ADM	Villarrica	21.5434	4.57	0	0	2.96744	3.12018
CL211.3	PB3	Villarrica	21.395	18.6978	0	0	2.77722	2.63513
CL212.2	PB3	Villarrica	22.318	4.24088	0	0	3.44892	3.82227
CL215.1	PB3	Villarrica	22.8236	3.08461	0	0	3.345	3.66357
CL216.1	PB3	Villarrica	21.8054	5.33	0	0.801304	2.9686	3.19215
CL218.1	PB3	Villarrica	22.9837	2.685	0	0	3.40813	4.30487
CL220.3	PB3	Villarrica	23.1213	17.8618	0	0	2.83193	3.19501
CL221.1	PB3	Villarrica	22.5848	12.1276	0	0	2.89215	3.43001
CL248.1	PB2	Villarrica	22.8205	2.32525	0	0	3.26539	4.11045
CL601.1	PB3	Puyehue	21.0118	7.50334	0	0	3.78105	3.39288
CL604.1	PB3	Puyehue	22.1286	5.17065	0	0	3.22841	3.81963
CL607.1	PB3	Puyehue	22.2872	7.07271	0	0	3.09884	3.64065
CL608.1	PB3	Puyehue	22.3061	10.519	0	0	2.80827	3.51906
CL609.1	ADM	Puyehue	22.1284	2.29251	0	0	3.44848	3.80106
CL610.1	PB3	Puyehue	22.6292	23.8361	0	0	2.46946	2.77619
CL611.1	PB3	Osorno Volcano	23.0585	8.17737	0	0	3.3711	3.82492
CL605.1	PB1	Osorno Volcano	22.4514	34.7681	0	0	1.90255	1.71633
CL606.1	PB1	Osorno Volcano	20.9058	37.3309	0	0.462171	1.85136	1.6101
CL619.1	PB1	Osorno Volcano	23.3591	31.9422	0	0	2.16278	2.38013
CL620.1	PB3	Osorno Volcano	23.114	2.48436	0	0	3.02372	4.26227
CL621.1	PB1	Osorno Volcano	20.077	11.56	0	0.603214	3.1779	2.36909
CL701.1	PB2	Altos de Lircay	22.532	2.53065	0	0	3.56516	3.94207
CL702.1	PB2	Altos de Lircay	21.4277	4.33327	0	0	3.19788	3.44063
CL703.2	PB2	Altos de Lircay	21.2382	2.55342	0	0	3.26501	3.71396
CL704.2	PB2	Altos de Lircay	22.0984	2.52002	0	0	3.30501	3.97654
CL705.1	PB2	Altos de Lircay	22.5549	7.87085	0	0	3.40048	3.39215
CL706.2	PB2	Altos de Lircay	22.1784	2.68502	0	0	3.34702	4.01625
CL711.2	PB2	Altos de Lircay	21.5079	7.35	0	0	2.87195	2.85515
CL715.1	PB2	Altos de Lircay	22.9971	2.5334	0	0	3.76291	4.18127
CL710.1	PB2	Altos de Lircay	23.0379	2.54535	0	0	3.01137	4.26651
CL801.1	PB1	Karukinka	20.9173	19.34	0	0.5998	2.18252	2.11144
CL804.1	ADM	Karukinka	21.3575	7.03434	0	0	3.09685	3.44336
CL807.1	ADM	Karukinka	21.569	31.4471	0	0	2.22207	1.89487
CL812.1	PB1	Karukinka	21.4813	5.77	0	0.767433	2.67595	3.16028
CL803.1	ADM	Karukinka	23.1503	27.7129	0	0	2.47349	2.73544
CL810.1	ADM	Karukinka	22.5464	12.1918	0	0	3.20504	3.44131
CL816.1	PB1	Karukinka	22.1724	2.89833	0	0	3.33839	3.86077
CL821.1	ADM	Karukinka	22.373	20.6338	0	0	3.01174	2.95036
CL824.1	PB1	Karukinka	22.2365	21.82	0	0	3.84749	2.61555
CL1001.1	PB1	Torres del Paine	20.8243	16.2319	0	0	2.89952	2.77123
CL1002.1	PB1	Torres del Paine	20.922	47.8373	0	0.428795	1.38269	0.98274
CL1003.1	PB1	Torres del Paine	21.7691	7.57	0	0.667807	2.22002	2.20169
CL1004.1	PB1	Torres del Paine	22.3047	20.5809	0	0	2.80489	2.30806
CL1005.1	PB1	Torres del Paine	21.8758	2.33968	0	0	3.29734	3.74933
CL1006.1	PB1	Torres del Paine	22.1985	19.9372	0	0	2.76648	2.87817
CL1007.1	PB1	Torres del Paine	21.7678	6.42437	0	0	3.17179	3.54675
CL1008.1	PB1	Torres del Paine	22.4295	4.62	0	0	2.94336	3.30307
CL1009.1	PB1	Torres del Paine	22.3331	7.53704	0	0	3.20401	3.72321
CL1010.1	PB1	Nahuelbuta	22.4249	3.58101	0	0	3.39909	3.93588
CL1101.1	PB2	Nahuelbuta	22.8854	2.6224	0	0	3.41928	4.17266
CL1104.1	PB3	Nahuelbuta	22.5608	6.74643	0	0	2.83967	4.03289
CL1106.1	ADM	Nahuelbuta	20.9146	9.29	0	0.698402	2.72424	2.65077
CL1108.1	PB2	Nahuelbuta	21.9574	4.2788	0	0	5.65217	3.45575
CL1109.1	PB2	Nahuelbuta	22.1055	3.16935	0	0	3.3286	3.89087
CL1110.1	PB3	Nahuelbuta	22.8646	4.63	0	0	2.781	2.83723
CL1111.1	PB2	Nahuelbuta	22.1488	13.08	0	0	3.04917	4.19334
CL1112.1	ADM	Nahuelbuta	23.0172	8.46155	0	0	3.13231	3.85193
CL902.1	PB3	Choshuenco	21.0889	22.2422	0	0	2.33387	2.42654
CL903.1	PB3	Choshuenco	21.6822	7.34	0	0.782752	2.51017	3.01377
CL904.1	PB3	Choshuenco	22.0967	4.80838	0	0	3.26779	3.74676
CL905.1	PB3	Choshuenco	22.1646	3.81286	0	0	3.28775	3.60405
CL906.1	PB3	Choshuenco	22.614	8.43	0	0	2.66328	2.5252
CL907.1	PB3	Choshuenco	21.9951	15.6819	0	0	3.13828	3.05327
CL909.1	PB3	Choshuenco	23.1032	29.56	0	0	2.67837	2.48581
CL910.1	PB2	Choshuenco	22.954	3.40936	0	0	3.70639	3.85779
CL915.1	PB2	Choshuenco	22.2852	12.3	0	0	3.5916	3.98088
CL916.1	PB3	Choshuenco	22.4375	32.4819	0	0	2.13643	2.2039
CL813.1	PB1	Magallanes	23.1163	34.3658	0	0	2.39732	2.21367
CL814.1	PB1	Magallanes	19.7218	39.6659	0	0.398278	1.55565	1.20828
CL815.1	PB1	Magallanes	21.6076	24.6014	0	0	2.64002	2.3883
CL817.1	PB1	Magallanes	22.2464	9.22	0	0	2.71201	2.66828
CL835.1	PB1	Magallanes	23.0855	23.813	0	0	2.7478	2.87957
CBS12357T	PB1	Argentina	22.3836	9.94696	0	0	4.19299	3.05523
W34/70	Lager	S. pastorianus	4.14413	1.77965	0	0	2.45653	4.70494
